# Supplementary material for: Single-cell gene profiling and lineage tracing analyses revealed novel mechanisms of endothelial repair by progenitors
Source: Cell Mol Life Sci. 2020 Mar 13;77(24):5299–320. doi: 10.1007/s00018-020-03480-4 (PMC11104897; doi:10.1007/s00018-020-03480-4)
Supplement: Supplementary file 2 — Supplementary file2 (XLSX 473 kb) [file 18_2020_3480_MOESM2_ESM.xlsx]

## Sheet: Table S1
Upregulated differentiated expressed genes in each cluster (Total cells).
gene	cluster	avg_logFC	pct.1	pct.2	p_val	p_val_adj
Myl9	SMC-1	3.40145	1	0.221	0	0
Acta2	SMC-1	3.28049	1	0.32	0	0
Tpm2	SMC-1	3.26838	0.999	0.159	0	0
Tagln	SMC-1	3.2111	1	0.201	0	0
Myh11	SMC-1	2.92079	0.999	0.066	0	0
Cnn1	SMC-1	2.88735	0.995	0.064	0	0
Csrp2	SMC-1	2.508	0.998	0.363	0	0
Sost	SMC-1	2.46599	0.974	0.075	0	0
Dstn	SMC-1	2.45212	1	0.505	0	0
Igfbp7	SMC-1	2.40627	1	0.554	0	0
Flna	SMC-1	2.26031	0.998	0.35	0	0
Itga8	SMC-1	2.25973	0.994	0.043	0	0
Lmod1	SMC-1	2.18324	0.994	0.055	0	0
Tpm1	SMC-1	2.15624	1	0.281	0	0
Serpine2	SMC-1	2.14055	0.997	0.11	0	0
Ppp1r14a	SMC-1	2.11724	0.988	0.112	0	0
Cald1	SMC-1	2.11351	0.999	0.288	0	0
Sh3bgr	SMC-1	2.03871	0.982	0.033	0	0
Csrp1	SMC-1	2.03431	0.998	0.36	0	0
Mylk	SMC-1	2.0009	0.99	0.065	0	0
Map1b	SMC-1	1.92373	0.986	0.087	0	0
Tns1	SMC-1	1.91603	0.994	0.239	0	0
Col18a1	SMC-1	1.86247	0.975	0.085	0	0
Npnt	SMC-1	1.8005	0.955	0.037	0	0
Rgs5	SMC-1	1.78987	0.683	0.032	0	0
Myl6	SMC-1	1.75973	1	0.92	0	0
Postn	SMC-1	1.7535	0.945	0.093	0	0
Ptgis	SMC-1	1.72321	0.995	0.365	0	0
Rbp4	SMC-1	1.71928	0.878	0.095	0	0
Mustn1	SMC-1	1.71869	0.849	0.135	0	0
Actn1	SMC-1	1.71744	0.992	0.243	0	0
Fxyd1	SMC-1	1.69478	0.997	0.226	0	0
Actg2	SMC-1	1.66454	0.739	0.021	0	0
Ramp1	SMC-1	1.66234	0.974	0.125	0	0
Cryab	SMC-1	1.62535	0.995	0.219	0	0
St5	SMC-1	1.62096	0.945	0.044	0	0
E030013I19Rik	SMC-1	1.55909	0.839	0.016	0	0
Pls3	SMC-1	1.54824	0.976	0.169	0	0
Ogn	SMC-1	1.54433	0.986	0.196	0	0
Vim	SMC-1	1.51947	1	0.727	0	0
Pbxip1	SMC-1	1.51928	0.983	0.22	0	0
Rbpms	SMC-1	1.51677	0.986	0.228	0	0
Cbr2	SMC-1	1.51025	0.933	0.085	0	0
Smtn	SMC-1	1.50958	0.943	0.074	0	0
Nov	SMC-1	1.50623	0.839	0.043	0	0
Lpp	SMC-1	1.487	0.943	0.106	0	0
Rcan2	SMC-1	1.48273	0.907	0.036	0	0
Fblim1	SMC-1	1.4674	0.979	0.194	0	0
Nexn	SMC-1	1.45939	0.898	0.025	0	0
Snhg18	SMC-1	1.45759	0.978	0.217	0	0
1190005I06Rik	SMC-1	1.45523	0.884	0.018	0	0
Mfge8	SMC-1	1.44925	0.998	0.375	0	0
Tcap	SMC-1	1.44595	0.767	0.022	0	0
Synpo2	SMC-1	1.43965	0.898	0.037	0	0
Hspb1	SMC-1	1.42117	0.997	0.461	0	0
Fbxl22	SMC-1	1.4211	0.794	0.032	0	0
Hspb6	SMC-1	1.4081	0.881	0.037	0	0
Dmpk	SMC-1	1.39058	0.912	0.043	0	0
Hspb2	SMC-1	1.38836	0.909	0.034	0	0
Ccdc3	SMC-1	1.37016	0.893	0.069	0	0
Ndrg2	SMC-1	1.36454	0.924	0.079	0	0
Wfdc1	SMC-1	1.35858	0.928	0.071	0	0
Wisp2	SMC-1	1.3496	0.811	0.065	0	0
Lgals1	SMC-1	1.34734	1	0.644	0	0
Pcdh7	SMC-1	1.34051	0.901	0.061	0	0
Hacd1	SMC-1	1.33633	0.894	0.054	0	0
Pdlim3	SMC-1	1.33169	0.919	0.107	0	0
Mfap4	SMC-1	1.31535	0.925	0.213	0	0
Aebp1	SMC-1	1.31359	0.979	0.318	0	0
Cped1	SMC-1	1.30017	0.923	0.113	0	0
Fhl1	SMC-1	1.29067	0.991	0.358	0	0
Hspb7	SMC-1	1.28728	0.837	0.021	0	0
Fmo3	SMC-1	1.28539	0.621	0.03	0	0
Cyb5r3	SMC-1	1.2687	0.966	0.305	0	0
Efhd1	SMC-1	1.26169	0.882	0.056	0	0
Hcfc1r1	SMC-1	1.25861	0.987	0.373	0	0
Enah	SMC-1	1.24584	0.847	0.042	0	0
Ptms	SMC-1	1.241	0.997	0.456	0	0
Sod3	SMC-1	1.23393	0.995	0.432	0	0
Kcnmb1	SMC-1	1.23232	0.857	0.015	0	0
Adcy5	SMC-1	1.22266	0.864	0.041	0	0
Pdlim7	SMC-1	1.21207	0.959	0.24	0	0
Sgcg	SMC-1	1.19799	0.82	0.014	0	0
Smarcd3	SMC-1	1.18951	0.853	0.05	0	0
Cpe	SMC-1	1.18238	0.998	0.349	0	0
Oxct1	SMC-1	1.18014	0.935	0.191	0	0
Nox4	SMC-1	1.17929	0.849	0.058	0	0
Cfl2	SMC-1	1.16783	0.926	0.177	0	0
Filip1l	SMC-1	1.15875	0.841	0.104	0	0
Higd1a	SMC-1	1.15582	0.979	0.383	0	0
Ppp1r12b	SMC-1	1.15116	0.852	0.06	0	0
Fibin	SMC-1	1.14821	0.785	0.056	0	0
Tgfb1i1	SMC-1	1.13777	0.912	0.159	0	0
Slmap	SMC-1	1.13106	0.89	0.11	0	0
Pdlim1	SMC-1	1.13067	0.942	0.257	0	0
Art3	SMC-1	1.1246	0.52	0.009	0	0
Slc25a4	SMC-1	1.12285	0.998	0.528	0	0
Sh3bgrl	SMC-1	1.12144	0.936	0.225	0	0
mt-Nd1	SMC-1	1.11285	0.999	0.945	0	0
Ltbp1	SMC-1	1.10596	0.88	0.114	0	0
mt-Nd2	SMC-1	1.10281	0.998	0.767	0	0
Lims2	SMC-1	1.10137	0.937	0.236	0	0
Vcan	SMC-1	1.09802	0.713	0.095	0	0
Mgp	SMC-1	1.09743	0.998	0.752	0	0
Itgb1	SMC-1	1.09727	0.982	0.374	0	0
Rock1	SMC-1	1.09551	0.907	0.236	0	0
mt-Nd4	SMC-1	1.08516	0.999	0.896	0	0
Lmcd1	SMC-1	1.08513	0.929	0.221	0	0
Susd5	SMC-1	1.07803	0.758	0.011	0	0
Optc	SMC-1	1.07724	0.706	0.007	0	0
Rasl11b	SMC-1	1.07434	0.796	0.08	0	0
Rasl12	SMC-1	1.0672	0.789	0.016	0	0
Nupr1	SMC-1	1.06229	0.993	0.497	0	0
Mt1	SMC-1	1.06039	0.995	0.544	0	0
Bcam	SMC-1	1.05831	0.951	0.216	0	0
Fabp4	SMC-1	1.05707	0.814	0.114	0	0
Mtus2	SMC-1	1.0569	0.746	0.021	0	0
Mcam	SMC-1	1.05541	0.794	0.083	0	0
Gstm1	SMC-1	1.04717	0.993	0.505	0	0
Sparc	SMC-1	1.04327	1	0.733	0	0
Cnn3	SMC-1	1.04089	0.953	0.321	0	0
Prkcdbp	SMC-1	1.02277	0.985	0.39	0	0
Fstl3	SMC-1	1.01958	0.76	0.04	0	0
Stbd1	SMC-1	1.01712	0.827	0.138	0	0
Atp2a2	SMC-1	1.01658	0.89	0.169	0	0
Ncam1	SMC-1	1.01514	0.831	0.092	0	0
Mylk4	SMC-1	1.01399	0.656	0.009	0	0
mt-Cytb	SMC-1	1.00317	0.999	0.968	0	0
Cdo1	SMC-1	1.00115	0.766	0.09	0	0
Ppp1r12a	SMC-1	0.992329	0.881	0.184	0	0
Prelp	SMC-1	0.99208	0.863	0.142	0	0
Sparcl1	SMC-1	0.986439	0.57	0.063	0	0
Ctgf	SMC-1	0.985781	0.948	0.248	0	0
Rarres2	SMC-1	0.973398	0.987	0.275	0	0
Fermt2	SMC-1	0.972236	0.905	0.203	0	0
Samd4	SMC-1	0.969494	0.758	0.054	0	0
mt-Nd3	SMC-1	0.961728	0.973	0.387	0	0
Bgn	SMC-1	0.955052	0.998	0.557	0	0
Gm13889	SMC-1	0.94724	0.616	0.024	0	0
Col4a2	SMC-1	0.936196	0.827	0.135	0	0
Dst	SMC-1	0.935494	0.897	0.22	0	0
Itgb5	SMC-1	0.932527	0.902	0.196	0	0
Cd200	SMC-1	0.928872	0.952	0.295	0	0
Ldhb	SMC-1	0.922123	0.771	0.085	0	0
2010111I01Rik	SMC-1	0.9186	0.816	0.14	0	0
Spint2	SMC-1	0.918519	0.872	0.224	0	0
Osr1	SMC-1	0.912282	0.745	0.08	0	0
Pmepa1	SMC-1	0.91107	0.914	0.247	0	0
Nrtn	SMC-1	0.910864	0.605	0.016	0	0
Nudt4	SMC-1	0.910471	0.862	0.191	0	0
Pcp4l1	SMC-1	0.909625	0.686	0.014	0	0
Ilk	SMC-1	0.906638	0.928	0.298	0	0
Ntf3	SMC-1	0.90658	0.695	0.04	0	0
Fmo2	SMC-1	0.904735	0.92	0.274	0	0
Lhfp	SMC-1	0.904564	0.947	0.276	0	0
Fat1	SMC-1	0.904273	0.732	0.069	0	0
Map1lc3a	SMC-1	0.887953	0.98	0.462	0	0
Eln	SMC-1	0.885821	0.985	0.348	0	0
Ckb	SMC-1	0.883145	0.721	0.164	0	0
Rbpms2	SMC-1	0.882126	0.692	0.017	0	0
Pkp4	SMC-1	0.877662	0.801	0.127	0	0
Clic4	SMC-1	0.876337	0.934	0.299	0	0
Dmd	SMC-1	0.874006	0.714	0.052	0	0
Slc22a1	SMC-1	0.865103	0.491	0.009	0	0
Zfhx3	SMC-1	0.864835	0.765	0.105	0	0
Ccdc107	SMC-1	0.863119	0.838	0.164	0	0
Ift43	SMC-1	0.858623	0.765	0.104	0	0
Atp1a2	SMC-1	0.85721	0.709	0.053	0	0
Hspb8	SMC-1	0.85363	0.749	0.093	0	0
Snta1	SMC-1	0.851536	0.737	0.069	0	0
Plin4	SMC-1	0.850218	0.659	0.014	0	0
Thsd4	SMC-1	0.848067	0.654	0.011	0	0
Itih4	SMC-1	0.844446	0.507	0.01	0	0
Nenf	SMC-1	0.840487	0.99	0.421	0	0
Wwp2	SMC-1	0.838577	0.735	0.086	0	0
Rgs4	SMC-1	0.83289	0.563	0.012	0	0
Zak	SMC-1	0.825363	0.694	0.046	0	0
Vcl	SMC-1	0.824041	0.775	0.126	0	0
Itga9	SMC-1	0.821513	0.768	0.122	0	0
mt-Co3	SMC-1	0.819408	0.999	0.992	0	0
Aoc3	SMC-1	0.810156	0.639	0.021	0	0
Tnfrsf12a	SMC-1	0.806107	0.768	0.204	0	0
Ybx1	SMC-1	0.801401	0.999	0.801	0	0
Speg	SMC-1	0.796926	0.632	0.013	0	0
2310022B05Rik	SMC-1	0.792838	0.649	0.052	0	0
Gucy1a3	SMC-1	0.790124	0.617	0.016	0	0
Ptprz1	SMC-1	0.7899	0.548	0.02	0	0
Pdgfa	SMC-1	0.788184	0.79	0.15	0	0
Cspg4	SMC-1	0.788057	0.6	0.013	0	0
Oat	SMC-1	0.785814	0.932	0.364	0	0
Gstm2	SMC-1	0.78566	0.849	0.215	0	0
Vwc2	SMC-1	0.785181	0.556	0.038	0	0
Dsp	SMC-1	0.783718	0.603	0.013	0	0
Prss23	SMC-1	0.782608	0.684	0.133	0	0
Pdcl3	SMC-1	0.779217	0.889	0.27	0	0
Lamb2	SMC-1	0.778816	0.902	0.265	0	0
Plcb4	SMC-1	0.771088	0.708	0.101	0	0
Dynll1	SMC-1	0.769089	0.999	0.792	0	0
Lgr6	SMC-1	0.767268	0.607	0.012	0	0
Mrvi1	SMC-1	0.759999	0.607	0.014	0	0
Gucy1b3	SMC-1	0.755852	0.61	0.016	0	0
Rexo2	SMC-1	0.748988	0.916	0.362	0	0
Ndufa11	SMC-1	0.747867	0.956	0.449	0	0
Dpysl3	SMC-1	0.747789	0.723	0.098	0	0
Kank1	SMC-1	0.745441	0.68	0.081	0	0
Tmem110	SMC-1	0.74399	0.616	0.062	0	0
Tspan2	SMC-1	0.742167	0.655	0.056	0	0
Actn4	SMC-1	0.74129	0.91	0.324	0	0
Il11ra1	SMC-1	0.740869	0.948	0.316	0	0
Dnajb4	SMC-1	0.740688	0.773	0.194	0	0
Myom1	SMC-1	0.739127	0.578	0.014	0	0
Hist1h2bc	SMC-1	0.737745	0.933	0.393	0	0
Fra10ac1	SMC-1	0.73729	0.564	0.05	0	0
Ptrf	SMC-1	0.736663	0.973	0.381	0	0
Rsu1	SMC-1	0.735289	0.9	0.314	0	0
Mlf2	SMC-1	0.73256	0.924	0.33	0	0
Rcn3	SMC-1	0.73141	0.973	0.425	0	0
Nkd1	SMC-1	0.729866	0.596	0.024	0	0
Cox6c	SMC-1	0.72965	0.998	0.774	0	0
Nedd4	SMC-1	0.728097	0.914	0.317	0	0
Myh10	SMC-1	0.726947	0.696	0.11	0	0
Marveld1	SMC-1	0.726634	0.766	0.151	0	0
Map3k7cl	SMC-1	0.724798	0.541	0.008	0	0
Emc8	SMC-1	0.723178	0.72	0.13	0	0
Hmgn3	SMC-1	0.722846	0.808	0.201	0	0
Cd151	SMC-1	0.721705	0.897	0.277	0	0
Rbp1	SMC-1	0.714128	0.991	0.459	0	0
Fam162a	SMC-1	0.714001	0.813	0.225	0	0
Tmem38b	SMC-1	0.712335	0.691	0.09	0	0
Tpi1	SMC-1	0.708216	0.883	0.31	0	0
2200002D01Rik	SMC-1	0.702227	0.516	0.069	0	0
Zc2hc1a	SMC-1	0.696367	0.641	0.068	0	0
Hspg2	SMC-1	0.693489	0.892	0.288	0	0
Scube3	SMC-1	0.693478	0.528	0.007	0	0
Slc48a1	SMC-1	0.691793	0.79	0.202	0	0
Wtip	SMC-1	0.690709	0.55	0.033	0	0
Cox7c	SMC-1	0.690564	0.997	0.798	0	0
Tln1	SMC-1	0.690391	0.864	0.296	0	0
Auts2	SMC-1	0.686126	0.661	0.078	0	0
Jph2	SMC-1	0.685638	0.549	0.012	0	0
mt-Co2	SMC-1	0.682954	0.999	0.955	0	0
Filip1	SMC-1	0.68274	0.514	0.015	0	0
Perp	SMC-1	0.681071	0.703	0.12	0	0
Plekho1	SMC-1	0.680436	0.634	0.064	0	0
Ccdc42	SMC-1	0.68017	0.396	0.008	0	0
Serf2	SMC-1	0.678574	1	0.939	0	0
Mbnl1	SMC-1	0.672183	0.933	0.449	0	0
mt-Atp6	SMC-1	0.672135	0.999	0.995	0	0
Col4a1	SMC-1	0.672008	0.826	0.21	0	0
Lrrfip1	SMC-1	0.669693	0.904	0.34	0	0
Abcc9	SMC-1	0.667662	0.603	0.046	0	0
Ndufv3	SMC-1	0.664414	0.945	0.45	0	0
Bri3	SMC-1	0.66429	0.987	0.588	0	0
Fam129a	SMC-1	0.663948	0.673	0.114	0	0
Gnb4	SMC-1	0.663774	0.607	0.064	0	0
S100a4	SMC-1	0.661298	0.713	0.195	0	0
Net1	SMC-1	0.659574	0.55	0.046	0	0
Rhobtb1	SMC-1	0.655731	0.533	0.03	0	0
Ppp1cb	SMC-1	0.654287	0.871	0.31	0	0
Limch1	SMC-1	0.654243	0.671	0.133	0	0
Ndufb2	SMC-1	0.651932	0.943	0.431	0	0
Qsox1	SMC-1	0.651341	0.72	0.16	0	0
Anxa11	SMC-1	0.647708	0.819	0.245	0	0
Ndufs5	SMC-1	0.643034	0.96	0.446	0	0
Ldb3	SMC-1	0.64174	0.517	0.006	0	0
Pde4dip	SMC-1	0.640961	0.551	0.031	0	0
Cdh13	SMC-1	0.640401	0.783	0.161	0	0
Hmgcs2	SMC-1	0.639447	0.48	0.022	0	0
Tcea3	SMC-1	0.637943	0.533	0.033	0	0
Rcn2	SMC-1	0.637263	0.838	0.271	0	0
Dag1	SMC-1	0.636478	0.668	0.126	0	0
Jam3	SMC-1	0.632365	0.6	0.06	0	0
Aplp2	SMC-1	0.630373	0.953	0.385	0	0
Manbal	SMC-1	0.62962	0.735	0.17	0	0
Ndufb9	SMC-1	0.629345	0.959	0.478	0	0
Pdlim4	SMC-1	0.624235	0.665	0.13	0	0
Pi15	SMC-1	0.622629	0.52	0.034	0	0
Ecm1	SMC-1	0.622612	0.943	0.378	0	0
Fgl2	SMC-1	0.619643	0.731	0.125	0	0
Serpini1	SMC-1	0.619556	0.555	0.049	0	0
Atp5g3	SMC-1	0.618615	0.969	0.49	0	0
Dact3	SMC-1	0.617886	0.545	0.034	0	0
Htra1	SMC-1	0.616882	0.972	0.4	0	0
Anapc7	SMC-1	0.61457	0.576	0.078	0	0
S100a1	SMC-1	0.613575	0.843	0.273	0	0
Cox6a1	SMC-1	0.612833	0.995	0.755	0	0
Ctsb	SMC-1	0.612737	0.99	0.608	0	0
Fry	SMC-1	0.610357	0.593	0.066	0	0
Dkk3	SMC-1	0.609449	0.608	0.071	0	0
Ndufc1	SMC-1	0.608716	0.934	0.415	0	0
Tsc22d1	SMC-1	0.608074	0.849	0.294	0	0
Ndufa4	SMC-1	0.606865	0.994	0.668	0	0
Hmgn1	SMC-1	0.603442	0.964	0.51	0	0
Asb2	SMC-1	0.602421	0.493	0.011	0	0
Tax1bp3	SMC-1	0.600859	0.759	0.212	0	0
4930523C07Rik	SMC-1	0.599585	0.914	0.371	0	0
Tacc2	SMC-1	0.597619	0.586	0.076	0	0
Kcnab1	SMC-1	0.597223	0.48	0.006	0	0
Josd2	SMC-1	0.595826	0.693	0.181	0	0
Oaz2	SMC-1	0.595333	0.808	0.243	0	0
Bmyc	SMC-1	0.595096	0.691	0.184	0	0
Myoz2	SMC-1	0.593831	0.394	0.004	0	0
Kif1c	SMC-1	0.59264	0.598	0.088	0	0
Iscu	SMC-1	0.589804	0.911	0.396	0	0
Pkd1	SMC-1	0.587568	0.711	0.17	0	0
Vasn	SMC-1	0.587468	0.628	0.091	0	0
Gpx8	SMC-1	0.58719	0.785	0.181	0	0
Npy1r	SMC-1	0.585251	0.437	0.009	0	0
Zbtb20	SMC-1	0.583692	0.947	0.423	0	0
Id1	SMC-1	0.580985	0.735	0.22	0	0
Map1a	SMC-1	0.580862	0.515	0.035	0	0
Tceal6	SMC-1	0.578957	0.344	0.003	0	0
Col6a2	SMC-1	0.578952	0.735	0.144	0	0
Hebp1	SMC-1	0.578647	0.59	0.088	0	0
mt-Nd4l	SMC-1	0.577326	0.833	0.294	0	0
Twsg1	SMC-1	0.576695	0.631	0.101	0	0
Adam33	SMC-1	0.576668	0.595	0.084	0	0
Ndufa5	SMC-1	0.576381	0.907	0.374	0	0
Zyx	SMC-1	0.575147	0.99	0.506	0	0
Aktip	SMC-1	0.574004	0.646	0.129	0	0
Ccni	SMC-1	0.57216	0.805	0.271	0	0
Rnf187	SMC-1	0.569914	0.908	0.379	0	0
Pigyl	SMC-1	0.56746	0.739	0.198	0	0
Ttc28	SMC-1	0.563784	0.704	0.178	0	0
Msrb3	SMC-1	0.56344	0.552	0.057	0	0
Dynlrb1	SMC-1	0.563258	0.985	0.587	0	0
Pebp1	SMC-1	0.56234	0.956	0.468	0	0
Dctn6	SMC-1	0.562135	0.768	0.238	0	0
Vdac1	SMC-1	0.561637	0.764	0.224	0	0
Uqcrb	SMC-1	0.560208	0.991	0.65	0	0
mt-Co1	SMC-1	0.559576	0.999	0.988	0	0
Fn1	SMC-1	0.559428	0.943	0.476	0	0
Uqcr11	SMC-1	0.559182	0.986	0.557	0	0
Rrad	SMC-1	0.559059	0.637	0.146	0	0
Serpinh1	SMC-1	0.558012	0.996	0.508	0	0
Ndufa13	SMC-1	0.557338	0.99	0.68	0	0
Cacna2d1	SMC-1	0.554323	0.488	0.027	0	0
Sh3pxd2a	SMC-1	0.553991	0.526	0.051	0	0
Cd9	SMC-1	0.552951	0.997	0.66	0	0
Mrfap1	SMC-1	0.55211	0.973	0.563	0	0
Acadm	SMC-1	0.551641	0.69	0.161	0	0
Gnas	SMC-1	0.551469	0.999	0.826	0	0
Ywhaq	SMC-1	0.550944	0.948	0.503	0	0
Smoc1	SMC-1	0.550481	0.812	0.219	0	0
Foxp2	SMC-1	0.549659	0.492	0.056	0	0
Uchl1	SMC-1	0.547312	0.579	0.132	0	0
Anapc11	SMC-1	0.546717	0.917	0.4	0	0
Chpt1	SMC-1	0.546331	0.594	0.097	0	0
2019-09-15	SMC-1	0.54507	0.983	0.616	0	0
Tgm2	SMC-1	0.544739	0.834	0.266	0	0
Dbi	SMC-1	0.542796	0.952	0.455	0	0
Tspan3	SMC-1	0.542217	0.809	0.248	0	0
Capns1	SMC-1	0.54204	0.986	0.61	0	0
Ndufa2	SMC-1	0.54171	0.993	0.694	0	0
Col4a5	SMC-1	0.541066	0.527	0.059	0	0
Cd81	SMC-1	0.540106	0.997	0.617	0	0
Pgm5	SMC-1	0.539995	0.566	0.084	0	0
Rras	SMC-1	0.539605	0.868	0.29	0	0
Clmp	SMC-1	0.537751	0.468	0.033	0	0
Thra	SMC-1	0.537146	0.734	0.194	0	0
Ccser2	SMC-1	0.534887	0.708	0.192	0	0
Tmem47	SMC-1	0.533176	0.516	0.053	0	0
Arhgef25	SMC-1	0.533076	0.516	0.058	0	0
Myeov2	SMC-1	0.532593	0.964	0.548	0	0
Arl4a	SMC-1	0.532557	0.753	0.247	0	0
Shisa4	SMC-1	0.53221	0.5	0.067	0	0
Mpc1	SMC-1	0.531678	0.947	0.485	0	0
2810428I15Rik	SMC-1	0.531611	0.835	0.314	0	0
Efemp2	SMC-1	0.530562	0.659	0.141	0	0
Ptov1	SMC-1	0.530379	0.747	0.236	0	0
Anxa6	SMC-1	0.530341	0.815	0.284	0	0
Psmd7	SMC-1	0.528244	0.841	0.335	0	0
Itga7	SMC-1	0.527675	0.428	0.007	0	0
Cnn2	SMC-1	0.527056	0.866	0.341	0	0
Il17b	SMC-1	0.526798	0.362	0.004	0	0
Arhgef17	SMC-1	0.525931	0.45	0.02	0	0
Tecr	SMC-1	0.524019	0.89	0.399	0	0
Hsbp1	SMC-1	0.523711	0.939	0.455	0	0
Chchd2	SMC-1	0.52297	0.998	0.862	0	0
Npr1	SMC-1	0.52288	0.705	0.184	0	0
Skp1a	SMC-1	0.522754	0.883	0.375	0	0
Ndufb10	SMC-1	0.521884	0.933	0.471	0	0
Smim14	SMC-1	0.519049	0.982	0.602	0	0
Dtna	SMC-1	0.51754	0.416	0.006	0	0
Aes	SMC-1	0.517116	0.961	0.514	0	0
Cisd1	SMC-1	0.516518	0.696	0.176	0	0
Asph	SMC-1	0.516482	0.603	0.124	0	0
Neo1	SMC-1	0.51631	0.453	0.024	0	0
Bmpr1a	SMC-1	0.515562	0.559	0.09	0	0
Serpine1	SMC-1	0.515232	0.448	0.097	0	0
Lxn	SMC-1	0.514405	0.569	0.114	0	0
Rhoc	SMC-1	0.513112	0.927	0.396	0	0
Casq1	SMC-1	0.511569	0.308	0.003	0	0
Fbln5	SMC-1	0.509493	0.938	0.32	0	0
Camk1	SMC-1	0.508578	0.737	0.223	0	0
Camta1	SMC-1	0.507562	0.659	0.162	0	0
Hotairm1	SMC-1	0.507511	0.509	0.08	0	0
Sgcb	SMC-1	0.50748	0.529	0.075	0	0
Syne1	SMC-1	0.506902	0.516	0.07	0	0
Camk2g	SMC-1	0.504342	0.518	0.071	0	0
Htr1b	SMC-1	0.502973	0.391	0.003	0	0
Idh2	SMC-1	0.502272	0.616	0.153	0	0
Pgam1	SMC-1	0.501157	0.825	0.319	0	0
Wif1	SMC-1	0.500664	0.37	0.013	0	0
Atp5k	SMC-1	0.500132	0.973	0.581	0	0
Gapdh	SMC-1	0.499857	0.993	0.737	0	0
Bnip2	SMC-1	0.498675	0.816	0.313	0	0
Mir143hg	SMC-1	0.498371	0.391	0.009	0	0
Drap1	SMC-1	0.498341	0.822	0.301	0	0
Pde5a	SMC-1	0.498111	0.441	0.025	0	0
Hspa2	SMC-1	0.49765	0.502	0.053	0	0
Anln	SMC-1	0.496713	0.398	0.01	0	0
Ppia	SMC-1	0.493297	1	0.95	0	0
Dapk2	SMC-1	0.491754	0.45	0.046	0	0
Gnai1	SMC-1	0.49019	0.414	0.012	0	0
Uqcr10	SMC-1	0.490182	0.982	0.628	0	0
mt-Nd5	SMC-1	0.489669	0.911	0.43	0	0
Capn2	SMC-1	0.488337	0.664	0.186	0	0
Tmsb4x	SMC-1	0.487082	1	1	0	0
Pink1	SMC-1	0.486395	0.736	0.237	0	0
Cidea	SMC-1	0.485472	0.355	0.005	0	0
Rgs7bp	SMC-1	0.485301	0.39	0.005	0	0
Napepld	SMC-1	0.485159	0.401	0.015	0	0
Copz2	SMC-1	0.484968	0.794	0.28	0	0
Smim10l1	SMC-1	0.484495	0.708	0.213	0	0
Msrb1	SMC-1	0.484249	0.966	0.437	0	0
Zbtb38	SMC-1	0.482745	0.529	0.09	0	0
Sdhc	SMC-1	0.48224	0.711	0.226	0	0
Grb14	SMC-1	0.481286	0.405	0.011	0	0
Atp5j	SMC-1	0.481078	0.992	0.667	0	0
Xpr1	SMC-1	0.48077	0.524	0.088	0	0
Arid5b	SMC-1	0.479866	0.735	0.252	0	0
Mgll	SMC-1	0.479336	0.545	0.1	0	0
Ltbp3	SMC-1	0.479036	0.689	0.207	0	0
Fbxo32	SMC-1	0.478577	0.446	0.033	0	0
Chd3	SMC-1	0.47779	0.669	0.18	0	0
Sumo2	SMC-1	0.477377	0.985	0.647	0	0
Glo1	SMC-1	0.475767	0.736	0.23	0	0
N6amt1	SMC-1	0.475256	0.481	0.057	0	0
Rab34	SMC-1	0.474705	0.577	0.121	0	0
Cd59a	SMC-1	0.474647	0.491	0.092	0	0
Fbxo30	SMC-1	0.471696	0.524	0.087	0	0
Cd63	SMC-1	0.470615	0.995	0.588	0	0
Ehd2	SMC-1	0.469743	0.757	0.24	0	0
Pdcd5	SMC-1	0.46952	0.852	0.354	0	0
Tbxa2r	SMC-1	0.467797	0.414	0.017	0	0
Mrpl42	SMC-1	0.467372	0.783	0.298	0	0
Id4	SMC-1	0.466442	0.387	0.027	0	0
Sorbs2	SMC-1	0.465834	0.392	0.042	0	0
Sepw1	SMC-1	0.465233	0.999	0.788	0	0
2210013O21Rik	SMC-1	0.4648	0.668	0.197	0	0
Nbeal1	SMC-1	0.464425	0.577	0.14	0	0
Ak3	SMC-1	0.463916	0.522	0.101	0	0
Loxl1	SMC-1	0.463709	0.763	0.192	0	0
Tceb2	SMC-1	0.462515	0.994	0.728	0	0
Rock2	SMC-1	0.460539	0.625	0.172	0	0
Acyp2	SMC-1	0.460165	0.487	0.078	0	0
Endod1	SMC-1	0.45928	0.47	0.066	0	0
Mmp23	SMC-1	0.457717	0.664	0.148	0	0
Mrps36	SMC-1	0.456496	0.686	0.203	0	0
Nacc2	SMC-1	0.454169	0.449	0.056	0	0
Pam	SMC-1	0.453594	0.949	0.375	0	0
Ttll7	SMC-1	0.450706	0.398	0.026	0	0
Ecm2	SMC-1	0.447767	0.601	0.149	0	0
Cdkl5	SMC-1	0.447071	0.36	0.012	0	0
Arl2	SMC-1	0.446312	0.568	0.131	0	0
Ptprs	SMC-1	0.445943	0.457	0.059	0	0
Rasl11a	SMC-1	0.445919	0.534	0.118	0	0
Sspn	SMC-1	0.445366	0.465	0.066	0	0
Klf15	SMC-1	0.444742	0.471	0.077	0	0
Lmna	SMC-1	0.44455	0.88	0.335	0	0
Golgb1	SMC-1	0.442593	0.717	0.236	0	0
Fam13c	SMC-1	0.44139	0.387	0.014	0	0
Slc25a23	SMC-1	0.440792	0.426	0.041	0	0
Dhrs3	SMC-1	0.439721	0.595	0.153	0	0
Klf9	SMC-1	0.439677	0.82	0.309	0	0
Eif1ax	SMC-1	0.437638	0.736	0.253	0	0
Axl	SMC-1	0.436951	0.759	0.169	0	0
Plekhg3	SMC-1	0.436771	0.407	0.032	0	0
Pdlim5	SMC-1	0.435855	0.545	0.132	0	0
Zfp771	SMC-1	0.435829	0.583	0.135	0	0
1500011K16Rik	SMC-1	0.433022	0.647	0.186	0	0
Hip1	SMC-1	0.42963	0.511	0.098	0	0
Rab3a	SMC-1	0.429507	0.436	0.051	0	0
Cav3	SMC-1	0.428748	0.349	0.008	0	0
Rilpl1	SMC-1	0.427536	0.467	0.071	0	0
Npdc1	SMC-1	0.425548	0.873	0.326	0	0
Cxx1a	SMC-1	0.424394	0.658	0.199	0	0
Gm11627	SMC-1	0.423731	0.36	0.013	0	0
Rbfox2	SMC-1	0.423092	0.499	0.092	0	0
B230219D22Rik	SMC-1	0.420698	0.625	0.177	0	0
Nfix	SMC-1	0.420478	0.701	0.23	0	0
Rbms3	SMC-1	0.419555	0.548	0.134	0	0
Ethe1	SMC-1	0.419163	0.601	0.172	0	0
Spats2l	SMC-1	0.418897	0.385	0.031	0	0
Gabra3	SMC-1	0.418631	0.381	0.036	0	0
Nav2	SMC-1	0.415811	0.413	0.046	0	0
Myo1c	SMC-1	0.415478	0.576	0.157	0	0
Mtus1	SMC-1	0.414363	0.491	0.11	0	0
Ptprd	SMC-1	0.41385	0.38	0.033	0	0
Phldb2	SMC-1	0.413456	0.446	0.075	0	0
Mmp17	SMC-1	0.412821	0.347	0.008	0	0
Fgfr2	SMC-1	0.412641	0.338	0.011	0	0
2210407C18Rik	SMC-1	0.411348	0.267	0.012	0	0
Inpp5a	SMC-1	0.410913	0.418	0.048	0	0
Fez2	SMC-1	0.410465	0.536	0.124	0	0
Laptm4b	SMC-1	0.410133	0.446	0.061	0	0
Fdx1	SMC-1	0.408926	0.59	0.162	0	0
Khdrbs3	SMC-1	0.408838	0.4	0.034	0	0
Bik	SMC-1	0.408793	0.382	0.033	0	0
Macrod1	SMC-1	0.407912	0.43	0.06	0	0
Pkdcc	SMC-1	0.406204	0.399	0.054	0	0
Sema3c	SMC-1	0.404135	0.545	0.096	0	0
Gm561	SMC-1	0.403788	0.568	0.144	0	0
Col4a6	SMC-1	0.403263	0.383	0.028	0	0
Lzts2	SMC-1	0.403256	0.464	0.085	0	0
Gna11	SMC-1	0.402094	0.64	0.186	0	0
Lox	SMC-1	0.402026	0.576	0.149	0	0
Foxc1	SMC-1	0.401233	0.499	0.109	0	0
Timp3	SMC-1	0.401095	0.97	0.425	0	0
Smim12	SMC-1	0.400868	0.58	0.156	0	0
Adamtsl5	SMC-1	0.399061	0.46	0.085	0	0
Atp2b4	SMC-1	0.398359	0.536	0.127	0	0
Heyl	SMC-1	0.394907	0.355	0.023	0	0
Kcnc4	SMC-1	0.391306	0.302	0.006	0	0
Mark1	SMC-1	0.38975	0.323	0.006	0	0
Eml2	SMC-1	0.389565	0.407	0.058	0	0
Alcam	SMC-1	0.388538	0.398	0.049	0	0
Inhba	SMC-1	0.387138	0.362	0.03	0	0
Kank2	SMC-1	0.387108	0.45	0.081	0	0
Ext1	SMC-1	0.385597	0.451	0.085	0	0
Trabd2b	SMC-1	0.385095	0.328	0.012	0	0
C1qtnf2	SMC-1	0.384862	0.499	0.098	0	0
Flnc	SMC-1	0.383485	0.371	0.042	0	0
Hbegf	SMC-1	0.383412	0.369	0.06	0	0
Sgca	SMC-1	0.378715	0.292	0.003	0	0
Mthfd2l	SMC-1	0.377953	0.412	0.064	0	0
Coro1c	SMC-1	0.374115	0.535	0.135	0	0
Sorl1	SMC-1	0.372718	0.597	0.143	0	0
Cyhr1	SMC-1	0.372076	0.537	0.136	0	0
Slc24a3	SMC-1	0.368708	0.315	0.008	0	0
Prdm6	SMC-1	0.368572	0.339	0.023	0	0
Fzd2	SMC-1	0.366754	0.347	0.031	0	0
Vldlr	SMC-1	0.365926	0.354	0.038	0	0
Rtn2	SMC-1	0.365507	0.343	0.021	0	0
0610009L18Rik	SMC-1	0.363972	0.342	0.037	0	0
Phactr1	SMC-1	0.361658	0.451	0.094	0	0
Col6a3	SMC-1	0.361264	0.486	0.087	0	0
Sdc4	SMC-1	0.360974	0.634	0.187	0	0
Col6a1	SMC-1	0.360494	0.674	0.158	0	0
Csdc2	SMC-1	0.358854	0.306	0.009	0	0
Ntrk3	SMC-1	0.358455	0.318	0.017	0	0
Chmp4c	SMC-1	0.35832	0.323	0.017	0	0
Rftn2	SMC-1	0.357903	0.35	0.037	0	0
Zfp651	SMC-1	0.357253	0.356	0.038	0	0
Pnck	SMC-1	0.355884	0.298	0.006	0	0
Atoh8	SMC-1	0.355297	0.328	0.034	0	0
Adarb1	SMC-1	0.353028	0.354	0.042	0	0
Gamt	SMC-1	0.346508	0.361	0.057	0	0
Fam110b	SMC-1	0.346285	0.294	0.012	0	0
Bmp3	SMC-1	0.343554	0.258	0.012	0	0
Lama4	SMC-1	0.341919	0.424	0.081	0	0
Me1	SMC-1	0.34092	0.351	0.044	0	0
Aqp1	SMC-1	0.339875	0.495	0.057	0	0
Eef2k	SMC-1	0.339327	0.359	0.049	0	0
Cap2	SMC-1	0.338066	0.29	0.007	0	0
Mt2	SMC-1	0.337333	0.877	0.379	0	0
Tbx18	SMC-1	0.335588	0.314	0.03	0	0
Tmem45a	SMC-1	0.334754	0.379	0.058	0	0
Fam132a	SMC-1	0.334347	0.368	0.057	0	0
Ankrd9	SMC-1	0.334277	0.328	0.035	0	0
Pdzrn3	SMC-1	0.326775	0.288	0.016	0	0
Lrp1	SMC-1	0.325715	0.748	0.212	0	0
Adgrl2	SMC-1	0.325616	0.296	0.019	0	0
Osbpl3	SMC-1	0.324816	0.347	0.042	0	0
Ank2	SMC-1	0.323146	0.329	0.041	0	0
Myocd	SMC-1	0.320025	0.279	0.005	0	0
Stk38l	SMC-1	0.319224	0.315	0.034	0	0
Adgrl1	SMC-1	0.317916	0.333	0.042	0	0
Fgf1	SMC-1	0.31442	0.263	0.006	0	0
AI838599	SMC-1	0.313187	0.275	0.024	0	0
Acsl1	SMC-1	0.310253	0.298	0.03	0	0
Agl	SMC-1	0.308175	0.287	0.027	0	0
Tead3	SMC-1	0.304738	0.268	0.009	0	0
Mrgprf	SMC-1	0.302298	0.273	0.021	0	0
Atp1b2	SMC-1	0.298981	0.252	0.007	0	0
Sema5a	SMC-1	0.296058	0.265	0.015	0	0
Inafm2	SMC-1	0.295172	0.287	0.022	0	0
Car11	SMC-1	0.290269	0.278	0.024	0	0
Ptges3l	SMC-1	0.289501	0.261	0.019	0	0
Col1a2	SMC-1	0.250957	0.984	0.394	0	0
Lgalsl	SMC-1	0.298525	0.303	0.034	6.35297e-308	1.08972e-303
Ndufa12	SMC-1	0.486895	0.861	0.375	2.09778e-307	3.59832e-303
Gas6	SMC-1	0.289067	0.813	0.285	3.13831e-307	5.38314e-303
Uba2	SMC-1	0.419659	0.535	0.142	5.1035e-307	8.75403e-303
Scoc	SMC-1	0.365964	0.505	0.122	7.17775e-307	1.2312e-302
Emc10	SMC-1	0.498382	0.913	0.438	1.02876e-306	1.76463e-302
Map4	SMC-1	0.378976	0.551	0.146	3.16783e-306	5.43378e-302
Mical2	SMC-1	0.373691	0.556	0.145	1.71763e-305	2.94624e-301
Tgfbr1	SMC-1	0.338542	0.443	0.092	5.57422e-305	9.56146e-301
Sun2	SMC-1	0.372538	0.621	0.177	1.09867e-304	1.88454e-300
Grhpr	SMC-1	0.319419	0.37	0.06	1.43588e-304	2.46296e-300
Aldoa	SMC-1	0.484786	0.99	0.714	1.95731e-304	3.35738e-300
Acadsb	SMC-1	0.354271	0.413	0.079	4.38234e-304	7.51703e-300
Atp5j2	SMC-1	0.461422	0.992	0.679	8.61839e-304	1.47831e-299
Fam198b	SMC-1	0.425872	0.58	0.164	2.28218e-303	3.91463e-299
Toporsos	SMC-1	0.415053	0.701	0.235	2.51039e-303	4.30608e-299
Cox7a2	SMC-1	0.448563	0.993	0.712	1.80703e-301	3.0996e-297
Arl3	SMC-1	0.408272	0.687	0.228	1.77802e-300	3.04984e-296
Ak1	SMC-1	0.321402	0.36	0.058	1.26173e-299	2.16425e-295
Mrpl34	SMC-1	0.390689	0.59	0.173	1.18312e-298	2.0294e-294
Itgb3	SMC-1	0.292998	0.308	0.038	5.55184e-298	9.52308e-294
Eva1b	SMC-1	0.460318	0.764	0.285	4.95191e-297	8.49401e-293
Ccl27a	SMC-1	0.341473	0.389	0.071	2.15862e-296	3.70268e-292
Dbndd2	SMC-1	0.336323	0.386	0.07	6.64107e-296	1.13914e-291
Haus8	SMC-1	0.344703	0.358	0.059	6.81859e-296	1.16959e-291
Fam177a	SMC-1	0.377886	0.621	0.189	2.07363e-295	3.55689e-291
Itpr1	SMC-1	0.336614	0.48	0.111	7.16489e-295	1.22899e-290
Plod2	SMC-1	0.303206	0.343	0.052	9.19196e-295	1.5767e-290
Eva1c	SMC-1	0.286543	0.267	0.024	1.20825e-294	2.07251e-290
Ift20	SMC-1	0.437641	0.83	0.335	1.26256e-294	2.16566e-290
Zbtb16	SMC-1	0.343831	0.424	0.087	1.73822e-294	2.98157e-290
Sec24d	SMC-1	0.338957	0.424	0.087	2.70225e-294	4.63516e-290
Ergic1	SMC-1	0.377532	0.448	0.101	9.32291e-294	1.59916e-289
Col15a1	SMC-1	0.269865	0.39	0.069	1.07691e-292	1.84722e-288
Mfhas1	SMC-1	0.283677	0.298	0.035	1.31997e-292	2.26414e-288
Pgrmc1	SMC-1	0.431712	0.759	0.284	4.05738e-292	6.95962e-288
P3h4	SMC-1	0.355205	0.479	0.115	4.72095e-292	8.09785e-288
Wbp5	SMC-1	0.483112	0.912	0.46	9.17809e-291	1.57432e-286
Cenpb	SMC-1	0.373321	0.539	0.145	7.25281e-289	1.24408e-284
Bicd1	SMC-1	0.293727	0.28	0.03	1.51364e-288	2.59634e-284
Fam96b	SMC-1	0.398168	0.742	0.271	2.93731e-288	5.03837e-284
Utrn	SMC-1	0.365962	0.526	0.138	3.3328e-288	5.71676e-284
Hmg20b	SMC-1	0.360281	0.508	0.13	3.49046e-288	5.98719e-284
Epn2	SMC-1	0.333634	0.383	0.071	4.8293e-288	8.28371e-284
Tgfb2	SMC-1	0.383182	0.414	0.086	6.62802e-288	1.1369e-283
2010320M18Rik	SMC-1	0.302582	0.307	0.04	1.18366e-287	2.03033e-283
Aldh2	SMC-1	0.473943	0.978	0.537	3.26029e-287	5.59237e-283
Mrps6	SMC-1	0.372241	0.456	0.106	3.38005e-287	5.79779e-283
Ube2v2	SMC-1	0.352243	0.572	0.163	1.34326e-286	2.30409e-282
Ndufb3	SMC-1	0.455601	0.878	0.404	1.40134e-286	2.40372e-282
Mrps21	SMC-1	0.454067	0.912	0.438	1.70249e-286	2.92028e-282
Gpc6	SMC-1	0.370491	0.505	0.129	3.62326e-286	6.21499e-282
Ptp4a3	SMC-1	0.349853	0.621	0.186	4.70848e-286	8.07646e-282
Psmb5	SMC-1	0.454726	0.888	0.403	1.95995e-285	3.3619e-281
Atpif1	SMC-1	0.471244	0.936	0.471	2.03619e-285	3.49268e-281
Prkacb	SMC-1	0.313949	0.44	0.095	2.34618e-285	4.02439e-281
Lamp1	SMC-1	0.471651	0.986	0.604	2.82988e-285	4.85409e-281
Suclg2	SMC-1	0.289485	0.365	0.063	4.48553e-285	7.69403e-281
Atraid	SMC-1	0.446108	0.855	0.364	5.15914e-285	8.84948e-281
Mbnl2	SMC-1	0.42444	0.786	0.306	1.59962e-284	2.74383e-280
Pfdn1	SMC-1	0.401496	0.784	0.298	2.74381e-284	4.70647e-280
Esyt2	SMC-1	0.376972	0.552	0.156	9.38679e-284	1.61012e-279
Peli2	SMC-1	0.282381	0.297	0.038	2.15672e-283	3.69942e-279
Pam16	SMC-1	0.366538	0.608	0.186	5.44546e-283	9.3406e-279
Arhgef12	SMC-1	0.3439	0.45	0.104	2.16674e-282	3.71661e-278
Tes	SMC-1	0.339275	0.515	0.131	2.57165e-282	4.41115e-278
Cst3	SMC-1	0.32963	1	0.862	7.2034e-282	1.2356e-277
Aamdc	SMC-1	0.357071	0.543	0.152	9.55625e-282	1.63918e-277
Abhd14b	SMC-1	0.328019	0.453	0.104	7.18225e-281	1.23197e-276
Hipk3	SMC-1	0.357951	0.481	0.12	3.84598e-280	6.597e-276
Rheb	SMC-1	0.443377	0.945	0.515	1.23081e-279	2.1112e-275
Pygb	SMC-1	0.288269	0.328	0.05	1.46056e-279	2.50529e-275
2900026A02Rik	SMC-1	0.335218	0.422	0.091	1.93229e-279	3.31446e-275
Snrnp27	SMC-1	0.408069	0.837	0.343	7.91421e-279	1.35752e-274
Snrpn	SMC-1	0.334607	0.436	0.098	1.61916e-278	2.77734e-274
Smim5	SMC-1	0.341726	0.29	0.037	3.32101e-278	5.69653e-274
Cuedc1	SMC-1	0.321547	0.424	0.091	3.85071e-278	6.60512e-274
Ptpn11	SMC-1	0.330851	0.452	0.106	4.70975e-278	8.07864e-274
Sema3d	SMC-1	0.261901	0.285	0.034	5.24517e-278	8.99704e-274
Tmem256	SMC-1	0.462274	0.908	0.443	6.75848e-278	1.15928e-273
Dusp3	SMC-1	0.391234	0.609	0.19	7.03331e-278	1.20642e-273
Cdr2	SMC-1	0.309775	0.335	0.054	1.18634e-277	2.03493e-273
Arhgef2	SMC-1	0.361262	0.513	0.137	1.24198e-277	2.13036e-273
Bod1	SMC-1	0.344048	0.467	0.114	1.98997e-277	3.4134e-273
Trp53inp2	SMC-1	0.293723	0.349	0.059	4.57293e-277	7.84395e-273
Gde1	SMC-1	0.363568	0.671	0.227	1.05861e-276	1.81583e-272
Atp8b1	SMC-1	0.27791	0.281	0.034	5.74673e-276	9.85736e-272
Tbl1x	SMC-1	0.338848	0.476	0.119	9.84793e-276	1.68921e-271
Pcgf5	SMC-1	0.326391	0.41	0.087	1.46055e-275	2.50528e-271
Rassf3	SMC-1	0.332352	0.524	0.139	1.78536e-275	3.06244e-271
Mapre3	SMC-1	0.307482	0.366	0.067	2.05919e-275	3.53214e-271
Rbms2	SMC-1	0.362519	0.575	0.17	1.94839e-274	3.34208e-270
Cys1	SMC-1	0.315442	0.365	0.067	3.17713e-274	5.44973e-270
Nptn	SMC-1	0.367974	0.592	0.183	6.79833e-274	1.16612e-269
Fyco1	SMC-1	0.280272	0.318	0.047	3.89852e-273	6.68714e-269
Prkar2a	SMC-1	0.341084	0.423	0.095	7.74751e-273	1.32893e-268
Fkbp1a	SMC-1	0.37449	0.986	0.539	2.00031e-272	3.43113e-268
Bag1	SMC-1	0.448994	0.889	0.421	1.04565e-271	1.7936e-267
Pbx1	SMC-1	0.361233	0.577	0.174	3.11112e-271	5.33651e-267
Evi5	SMC-1	0.337927	0.448	0.108	4.65753e-271	7.98906e-267
Crtc3	SMC-1	0.33429	0.423	0.095	2.82543e-270	4.84646e-266
Hdgf	SMC-1	0.407015	0.785	0.315	8.98166e-269	1.54062e-264
Selm	SMC-1	0.442904	0.953	0.459	5.37159e-268	9.21389e-264
Gstp1	SMC-1	0.459861	0.908	0.441	7.67253e-268	1.31607e-263
Hoxb2	SMC-1	0.310977	0.38	0.076	7.93356e-268	1.36084e-263
Mmadhc	SMC-1	0.338766	0.518	0.145	1.0757e-267	1.84514e-263
Polr2f	SMC-1	0.413794	0.847	0.36	2.3516e-267	4.0337e-263
Hras	SMC-1	0.356977	0.558	0.168	4.24359e-267	7.27904e-263
Hibadh	SMC-1	0.346655	0.562	0.168	6.75805e-267	1.15921e-262
Chd6	SMC-1	0.317287	0.462	0.113	7.76199e-267	1.33141e-262
Ctnnb1	SMC-1	0.404061	0.837	0.348	1.5557e-266	2.6685e-262
Rps27l	SMC-1	0.449199	0.966	0.525	2.10012e-266	3.60234e-262
Prdx4	SMC-1	0.404416	0.78	0.309	4.74905e-266	8.14604e-262
Anxa4	SMC-1	0.340355	0.485	0.128	9.89274e-266	1.6969e-261
2019-03-02	SMC-1	0.410252	0.747	0.291	1.88023e-265	3.22516e-261
Creld1	SMC-1	0.341056	0.502	0.136	3.93757e-265	6.75411e-261
Park7	SMC-1	0.447404	0.955	0.53	1.05784e-264	1.81451e-260
B230118H07Rik	SMC-1	0.316704	0.412	0.092	1.43591e-264	2.46301e-260
Cltc	SMC-1	0.409804	0.714	0.272	1.99682e-264	3.42515e-260
Ccnd2	SMC-1	0.448378	0.872	0.401	4.04104e-264	6.9316e-260
Ift46	SMC-1	0.3131	0.377	0.076	4.29441e-264	7.36621e-260
Cox7b	SMC-1	0.460526	0.928	0.499	6.14892e-263	1.05472e-258
Lamtor3	SMC-1	0.350741	0.636	0.213	6.91098e-263	1.18544e-258
Mob2	SMC-1	0.390454	0.669	0.235	1.2443e-262	2.13434e-258
Eri3	SMC-1	0.336915	0.503	0.138	1.72718e-262	2.96263e-258
Fdft1	SMC-1	0.25877	0.268	0.032	1.83297e-262	3.1441e-258
Angptl2	SMC-1	0.297329	0.334	0.058	7.93246e-261	1.36066e-256
Aplp1	SMC-1	0.271173	0.261	0.03	7.94197e-261	1.36229e-256
Camk2d	SMC-1	0.344694	0.684	0.239	2.4032e-260	4.12222e-256
Mrpl20	SMC-1	0.395504	0.793	0.323	4.85897e-260	8.33459e-256
Pacsin3	SMC-1	0.260476	0.273	0.034	7.32899e-260	1.25714e-255
Mthfd2	SMC-1	0.365178	0.418	0.096	7.45353e-260	1.2785e-255
1110065P20Rik	SMC-1	0.334126	0.46	0.118	1.28152e-259	2.1982e-255
Adamts1	SMC-1	0.404654	0.524	0.153	1.63594e-259	2.80612e-255
Pdgfrb	SMC-1	0.3205	0.445	0.109	1.7037e-259	2.92235e-255
Cisd3	SMC-1	0.314382	0.472	0.122	2.45803e-259	4.21626e-255
Ndufab1	SMC-1	0.418895	0.84	0.377	1.20519e-258	2.06726e-254
Tsen34	SMC-1	0.365407	0.719	0.263	1.29004e-258	2.2128e-254
Akr1a1	SMC-1	0.452397	0.961	0.531	2.33351e-258	4.00267e-254
Banf1	SMC-1	0.389304	0.762	0.297	3.07652e-258	5.27715e-254
Fam92a	SMC-1	0.32176	0.451	0.113	4.80238e-258	8.23752e-254
Atf5	SMC-1	0.513251	0.457	0.122	5.76678e-258	9.89176e-254
Cldnd1	SMC-1	0.338781	0.605	0.195	6.54238e-258	1.12221e-253
Nfia	SMC-1	0.362865	0.704	0.253	4.19806e-257	7.20094e-253
Ndufs6	SMC-1	0.43759	0.887	0.434	8.49724e-257	1.45753e-252
Vdac2	SMC-1	0.422959	0.877	0.416	1.90726e-256	3.27152e-252
Thoc7	SMC-1	0.375708	0.716	0.27	1.4117e-255	2.42148e-251
Cox4i1	SMC-1	0.326586	0.998	0.926	4.55931e-254	7.82058e-250
Rhoq	SMC-1	0.311314	0.445	0.11	8.30432e-254	1.42444e-249
Romo1	SMC-1	0.425228	0.933	0.485	1.18045e-253	2.02482e-249
Golim4	SMC-1	0.383903	0.625	0.217	4.38027e-253	7.51348e-249
Mdh1	SMC-1	0.432429	0.845	0.395	8.34471e-253	1.43137e-248
Mesdc2	SMC-1	0.335916	0.569	0.178	1.48762e-251	2.55172e-247
Tcp1	SMC-1	0.391506	0.773	0.316	2.1553e-251	3.69699e-247
Siva1	SMC-1	0.341836	0.632	0.215	2.86066e-251	4.90689e-247
Irak2	SMC-1	0.290482	0.452	0.112	4.06153e-251	6.96675e-247
Psmb6	SMC-1	0.431337	0.948	0.533	1.2449e-250	2.13537e-246
Cnih1	SMC-1	0.375492	0.692	0.257	2.73901e-250	4.69822e-246
Pofut2	SMC-1	0.350126	0.684	0.249	3.65092e-250	6.26243e-246
Laptm4a	SMC-1	0.429912	0.994	0.595	4.03294e-250	6.9177e-246
Gid4	SMC-1	0.289269	0.323	0.057	4.62455e-250	7.9325e-246
Pnkd	SMC-1	0.370165	0.679	0.25	3.73575e-249	6.40793e-245
Eml1	SMC-1	0.258954	0.274	0.038	5.27465e-248	9.04761e-244
Fstl1	SMC-1	0.270186	0.939	0.42	3.53317e-247	6.06045e-243
Pla2g4a	SMC-1	0.290706	0.33	0.061	6.10465e-247	1.04713e-242
Fzd1	SMC-1	0.275641	0.295	0.046	7.21934e-247	1.23833e-242
St6galnac6	SMC-1	0.277548	0.318	0.055	1.13375e-246	1.94472e-242
Mn1	SMC-1	0.257607	0.265	0.034	1.9563e-246	3.35565e-242
Mrpl18	SMC-1	0.353915	0.668	0.241	3.80958e-246	6.53458e-242
Comt	SMC-1	0.363947	0.746	0.288	8.35198e-246	1.43261e-241
1500009L16Rik	SMC-1	0.265218	0.258	0.032	2.66645e-245	4.57376e-241
Ngfrap1	SMC-1	0.319023	0.679	0.246	3.29083e-245	5.64476e-241
Fbxo9	SMC-1	0.31467	0.5	0.142	5.49771e-245	9.43022e-241
Prdx1	SMC-1	0.396148	0.994	0.733	1.24395e-244	2.13374e-240
Commd3	SMC-1	0.352129	0.677	0.25	4.24925e-244	7.28873e-240
Ttc3	SMC-1	0.326312	0.512	0.148	1.05516e-243	1.80992e-239
Eif5b	SMC-1	0.394528	0.842	0.38	1.15006e-243	1.97269e-239
Echs1	SMC-1	0.341413	0.59	0.197	1.21633e-243	2.08637e-239
Sept9	SMC-1	0.262717	0.388	0.084	1.81685e-243	3.11643e-239
Synj2bp	SMC-1	0.289983	0.452	0.117	2.13258e-243	3.65802e-239
Polr2c	SMC-1	0.357839	0.724	0.28	3.08784e-243	5.29657e-239
Lbh	SMC-1	0.334451	0.542	0.163	3.96752e-243	6.80548e-239
Myo1d	SMC-1	0.268785	0.343	0.066	6.18905e-243	1.06161e-238
Zfp637	SMC-1	0.287215	0.417	0.101	3.61209e-242	6.19581e-238
Vapb	SMC-1	0.352798	0.658	0.239	1.08317e-241	1.85796e-237
Ndufb6	SMC-1	0.396845	0.829	0.369	6.19609e-241	1.06281e-236
Fkbp4	SMC-1	0.363911	0.713	0.271	1.84077e-240	3.15747e-236
Synpo	SMC-1	0.295354	0.555	0.17	2.04111e-240	3.50112e-236
Nat6	SMC-1	0.274693	0.342	0.067	3.55438e-240	6.09683e-236
Mpc2	SMC-1	0.398376	0.862	0.406	1.79162e-239	3.07316e-235
Mef2a	SMC-1	0.32105	0.529	0.162	2.14549e-238	3.68016e-234
Itgav	SMC-1	0.280258	0.403	0.095	5.47185e-238	9.38586e-234
Zfyve21	SMC-1	0.333432	0.564	0.182	7.926e-238	1.35955e-233
Mxra8	SMC-1	0.329355	0.758	0.292	1.17082e-236	2.00831e-232
Dynlt3	SMC-1	0.329619	0.593	0.2	3.49308e-236	5.99168e-232
Mettl20	SMC-1	0.288039	0.299	0.051	8.8801e-236	1.5232e-231
Spr	SMC-1	0.339247	0.632	0.221	9.65016e-236	1.65529e-231
Eif4ebp1	SMC-1	0.373259	0.686	0.267	1.39138e-235	2.38663e-231
Mrpl17	SMC-1	0.336551	0.645	0.234	2.11074e-235	3.62055e-231
Aldh7a1	SMC-1	0.283749	0.38	0.087	2.82737e-235	4.84978e-231
Gm15417	SMC-1	0.272412	0.307	0.054	1.73059e-234	2.96848e-230
Col5a2	SMC-1	0.310581	0.613	0.21	8.5465e-234	1.46598e-229
Tns2	SMC-1	0.294833	0.507	0.148	9.0464e-234	1.55173e-229
Yae1d1	SMC-1	0.269603	0.349	0.073	2.06734e-233	3.54611e-229
Ptges3	SMC-1	0.385376	0.817	0.365	2.86476e-233	4.91392e-229
Pkm	SMC-1	0.385076	0.976	0.662	2.95516e-233	5.06899e-229
Stk16	SMC-1	0.297066	0.545	0.172	4.78793e-233	8.21273e-229
Cpq	SMC-1	0.350306	0.792	0.32	5.29803e-233	9.08772e-229
Psmc3	SMC-1	0.382168	0.823	0.367	7.35813e-233	1.26214e-228
Ahnak	SMC-1	0.373727	0.952	0.503	3.31887e-232	5.69286e-228
Immp1l	SMC-1	0.323667	0.656	0.237	1.10471e-231	1.8949e-227
Gkap1	SMC-1	0.275661	0.332	0.066	3.13186e-231	5.37207e-227
Csde1	SMC-1	0.373005	0.84	0.384	1.49667e-230	2.56724e-226
Slc25a3	SMC-1	0.405356	0.971	0.653	2.15732e-230	3.70044e-226
Setd8	SMC-1	0.282092	0.388	0.093	2.27777e-230	3.90706e-226
Tmco1	SMC-1	0.375874	0.814	0.36	2.60161e-230	4.46255e-226
Vamp2	SMC-1	0.287103	0.531	0.163	4.5216e-230	7.75589e-226
Ap4s1	SMC-1	0.290547	0.473	0.134	6.37585e-230	1.09365e-225
Smpd1	SMC-1	0.299943	0.459	0.128	8.05678e-230	1.38198e-225
Leprot	SMC-1	0.325187	0.615	0.217	9.90374e-230	1.69879e-225
9530068E07Rik	SMC-1	0.328661	0.62	0.219	1.09704e-229	1.88175e-225
Tpd52l2	SMC-1	0.354306	0.712	0.283	2.68979e-229	4.61379e-225
Dok1	SMC-1	0.261475	0.369	0.083	3.1392e-229	5.38467e-225
Unc45a	SMC-1	0.252957	0.386	0.089	5.90246e-229	1.01245e-224
Dnajc1	SMC-1	0.29265	0.489	0.143	9.88325e-229	1.69527e-224
1110001J03Rik	SMC-1	0.342659	0.709	0.278	3.32002e-228	5.69482e-224
2019-03-05	SMC-1	0.312653	0.584	0.195	5.39377e-228	9.25194e-224
Atp6v1a	SMC-1	0.287825	0.47	0.134	2.39622e-227	4.11024e-223
Edf1	SMC-1	0.403147	0.97	0.607	3.388e-227	5.81144e-223
Map6	SMC-1	0.25258	0.292	0.05	6.14328e-227	1.05376e-222
S100a6	SMC-1	0.311567	0.999	0.739	9.41224e-227	1.61448e-222
Gadd45g	SMC-1	0.35601	0.871	0.446	1.91149e-226	3.27878e-222
Tpp1	SMC-1	0.30708	0.554	0.179	2.69682e-226	4.62586e-222
Vti1b	SMC-1	0.359946	0.755	0.319	4.88568e-226	8.38041e-222
Strn3	SMC-1	0.312044	0.551	0.179	5.3449e-226	9.16812e-222
Pja2	SMC-1	0.27959	0.389	0.095	2.51834e-224	4.31971e-220
Entpd1	SMC-1	0.26953	0.439	0.117	4.62736e-224	7.93731e-220
Maged1	SMC-1	0.315665	0.544	0.177	6.11765e-224	1.04936e-219
Stk25	SMC-1	0.298658	0.513	0.16	8.38427e-224	1.43815e-219
Swi5	SMC-1	0.398246	0.951	0.532	1.33823e-223	2.29547e-219
Ap2m1	SMC-1	0.396774	0.882	0.439	1.49468e-223	2.56382e-219
Pyurf	SMC-1	0.271045	0.398	0.099	9.88459e-223	1.6955e-218
Rbbp7	SMC-1	0.34629	0.705	0.279	1.02522e-222	1.75857e-218
Glrx2	SMC-1	0.290686	0.534	0.171	1.33308e-222	2.28664e-218
Copa	SMC-1	0.30616	0.59	0.203	6.92689e-222	1.18817e-217
Ctnna1	SMC-1	0.303674	0.595	0.206	7.92462e-222	1.35931e-217
Lamtor5	SMC-1	0.362913	0.838	0.39	1.40582e-221	2.4114e-217
Setd7	SMC-1	0.263771	0.352	0.078	2.39473e-221	4.10769e-217
Dtx3	SMC-1	0.285736	0.44	0.12	6.38885e-221	1.09588e-216
D10Jhu81e	SMC-1	0.297878	0.445	0.127	2.46962e-220	4.23615e-216
Hsd17b10	SMC-1	0.328692	0.686	0.266	7.90878e-220	1.35659e-215
Atp5h	SMC-1	0.364998	0.993	0.737	9.66377e-220	1.65763e-215
Ubxn1	SMC-1	0.361372	0.838	0.385	6.07033e-219	1.04124e-214
Ehbp1l1	SMC-1	0.267645	0.415	0.109	8.0432e-219	1.37965e-214
Ssbp2	SMC-1	0.269313	0.472	0.136	1.11122e-218	1.90608e-214
Mrpl14	SMC-1	0.32277	0.699	0.276	1.46844e-218	2.51881e-214
Tmem109	SMC-1	0.286698	0.77	0.31	2.24363e-218	3.84851e-214
Ndufa6	SMC-1	0.382346	0.988	0.702	3.6483e-218	6.25794e-214
Ndufs7	SMC-1	0.372227	0.883	0.432	2.48976e-217	4.27069e-213
Gstt1	SMC-1	0.345423	0.695	0.274	3.19086e-217	5.47328e-213
Mnat1	SMC-1	0.275812	0.427	0.116	6.93252e-217	1.18913e-212
Degs1	SMC-1	0.373285	0.805	0.371	8.02122e-217	1.37588e-212
Mprip	SMC-1	0.297842	0.52	0.166	1.36783e-216	2.34624e-212
Ube2r2	SMC-1	0.335677	0.655	0.252	1.75209e-216	3.00536e-212
Stom	SMC-1	0.254261	0.314	0.063	2.14643e-216	3.68177e-212
Ndufa1	SMC-1	0.388587	0.933	0.519	2.48239e-216	4.25804e-212
Arl1	SMC-1	0.356476	0.756	0.322	6.53384e-216	1.12075e-211
Snx17	SMC-1	0.309633	0.64	0.236	7.34933e-216	1.26063e-211
Akt1s1	SMC-1	0.289571	0.472	0.141	2.15696e-215	3.69983e-211
Gpx1	SMC-1	0.333978	0.992	0.693	4.32622e-215	7.42076e-211
Fnta	SMC-1	0.30685	0.579	0.204	2.03785e-214	3.49553e-210
Suclg1	SMC-1	0.310237	0.596	0.213	2.61731e-214	4.48948e-210
Gng12	SMC-1	0.302602	0.613	0.222	3.8981e-214	6.68641e-210
Mpv17l2	SMC-1	0.278737	0.434	0.122	7.16957e-214	1.2298e-209
Mrpl51	SMC-1	0.30756	0.626	0.23	1.9242e-213	3.30058e-209
Tpst1	SMC-1	0.278013	0.495	0.152	4.68437e-213	8.0351e-209
Pkig	SMC-1	0.264561	0.808	0.345	5.3465e-213	9.17085e-209
Otud1	SMC-1	0.261003	0.34	0.075	7.96957e-213	1.36702e-208
Pon3	SMC-1	0.25986	0.338	0.075	1.3905e-212	2.38512e-208
Ndufs2	SMC-1	0.332826	0.763	0.322	1.74031e-212	2.98515e-208
Rnf11	SMC-1	0.293493	0.582	0.204	6.67469e-212	1.14491e-207
Cyc1	SMC-1	0.329397	0.74	0.306	9.29807e-212	1.5949e-207
Rab1a	SMC-1	0.362355	0.809	0.374	2.27312e-211	3.89908e-207
Anapc13	SMC-1	0.353268	0.77	0.343	2.71261e-211	4.65294e-207
Gm17501	SMC-1	0.251171	0.349	0.08	4.09856e-211	7.03025e-207
Eid1	SMC-1	0.311825	0.552	0.189	6.93421e-211	1.18943e-206
Impad1	SMC-1	0.272949	0.395	0.104	1.04104e-210	1.7857e-206
Fdps	SMC-1	0.306885	0.414	0.114	1.69099e-210	2.90056e-206
Yipf5	SMC-1	0.274203	0.502	0.157	1.92753e-210	3.30629e-206
Kidins220	SMC-1	0.25327	0.352	0.082	2.9943e-210	5.13612e-206
Wdr1	SMC-1	0.319342	0.701	0.28	3.82036e-210	6.55306e-206
Polr2m	SMC-1	0.310231	0.718	0.291	1.12075e-209	1.92242e-205
Tcf7l2	SMC-1	0.262009	0.394	0.102	1.2541e-209	2.15116e-205
Lrrc17	SMC-1	0.263425	0.335	0.075	1.42966e-209	2.4523e-205
Mrpl13	SMC-1	0.293768	0.505	0.162	2.23289e-209	3.83008e-205
Ogdh	SMC-1	0.283879	0.561	0.191	8.79384e-209	1.50841e-204
Stub1	SMC-1	0.322726	0.751	0.315	1.41982e-208	2.43542e-204
4833439L19Rik	SMC-1	0.271057	0.416	0.116	5.07694e-208	8.70848e-204
Nedd8	SMC-1	0.38196	0.968	0.605	5.09649e-208	8.74201e-204
Mpp6	SMC-1	0.296874	0.38	0.098	8.60345e-208	1.47575e-203
Ndufa7	SMC-1	0.385387	0.966	0.607	2.2993e-207	3.94399e-203
Dgcr6	SMC-1	0.280707	0.459	0.137	2.51731e-207	4.31794e-203
Camk2n1	SMC-1	0.285352	0.662	0.25	2.69406e-206	4.62112e-202
Fkbp7	SMC-1	0.272715	0.68	0.263	3.90829e-206	6.70388e-202
Morf4l1	SMC-1	0.350111	0.991	0.761	5.25714e-206	9.01757e-202
Pdap1	SMC-1	0.311957	0.671	0.265	5.49674e-206	9.42856e-202
Pin1	SMC-1	0.310411	0.668	0.261	6.53199e-206	1.12043e-201
Guk1	SMC-1	0.308132	0.656	0.253	1.54087e-205	2.64306e-201
Fam188a	SMC-1	0.262214	0.336	0.077	1.56519e-205	2.68477e-201
Wls	SMC-1	0.304572	0.539	0.185	7.05626e-205	1.21036e-200
Tmem106b	SMC-1	0.266908	0.419	0.118	1.27366e-204	2.18471e-200
Tmem261	SMC-1	0.282281	0.557	0.194	7.87918e-204	1.35152e-199
Mrpl27	SMC-1	0.287612	0.522	0.175	6.32851e-203	1.08553e-198
Parva	SMC-1	0.275471	0.485	0.153	1.75636e-202	3.01268e-198
Ube2e3	SMC-1	0.274569	0.543	0.186	1.76692e-202	3.03081e-198
Hagh	SMC-1	0.283051	0.538	0.184	2.77837e-202	4.76574e-198
Lix1l	SMC-1	0.266529	0.368	0.094	4.50723e-202	7.73125e-198
Araf	SMC-1	0.258699	0.477	0.148	4.62679e-202	7.93634e-198
Epdr1	SMC-1	0.276271	0.438	0.129	6.20638e-202	1.06458e-197
Itgbl1	SMC-1	0.268272	0.524	0.175	2.40618e-201	4.12733e-197
Sec31a	SMC-1	0.266724	0.499	0.16	6.86358e-201	1.17731e-196
Clpp	SMC-1	0.281737	0.534	0.181	1.83423e-200	3.14626e-196
Ifi27	SMC-1	0.392375	0.948	0.55	2.21541e-199	3.8001e-195
Bex4	SMC-1	0.302817	0.281	0.055	3.60922e-199	6.1909e-195
Scp2	SMC-1	0.373453	0.93	0.531	1.00784e-198	1.72875e-194
Mrpl23	SMC-1	0.312533	0.804	0.355	2.72257e-198	4.67002e-194
Reep5	SMC-1	0.382452	0.932	0.532	1.80537e-197	3.09675e-193
Acp1	SMC-1	0.290499	0.609	0.229	1.88873e-197	3.23975e-193
Pmm1	SMC-1	0.254938	0.401	0.112	1.28091e-196	2.19715e-192
Zcrb1	SMC-1	0.325492	0.775	0.348	2.09817e-196	3.59899e-192
Cds2	SMC-1	0.251674	0.465	0.144	4.79907e-196	8.23184e-192
Calm2	SMC-1	0.311155	0.993	0.774	1.226e-195	2.10295e-191
Calm3	SMC-1	0.353267	0.858	0.432	2.94981e-195	5.05981e-191
Nop10	SMC-1	0.348611	0.958	0.601	3.78847e-193	6.49837e-189
Ndufv2	SMC-1	0.330951	0.785	0.359	5.74275e-193	9.85054e-189
Dnlz	SMC-1	0.263426	0.452	0.141	6.13089e-193	1.05163e-188
Coa3	SMC-1	0.298143	0.723	0.305	2.43244e-192	4.17237e-188
Hadh	SMC-1	0.260661	0.491	0.161	8.48225e-192	1.45496e-187
Tmem242	SMC-1	0.266257	0.493	0.163	2.26777e-191	3.8899e-187
Casp12	SMC-1	0.278734	0.44	0.135	3.57023e-191	6.12402e-187
Rnf7	SMC-1	0.316112	0.792	0.354	1.21594e-190	2.0857e-186
Rhoj	SMC-1	0.268738	0.639	0.246	2.27372e-190	3.90011e-186
Smim11	SMC-1	0.3037	0.781	0.345	2.34558e-190	4.02338e-186
Ndufb7	SMC-1	0.356626	0.928	0.528	1.11795e-189	1.91761e-185
Naa38	SMC-1	0.29713	0.698	0.293	1.89968e-189	3.25852e-185
Prpsap1	SMC-1	0.263875	0.507	0.172	4.20201e-189	7.2077e-185
Fkbp2	SMC-1	0.312319	0.748	0.326	5.12955e-189	8.79872e-185
Kctd10	SMC-1	0.299737	0.621	0.244	6.60787e-189	1.13345e-184
Nucb1	SMC-1	0.305705	0.742	0.319	8.21879e-189	1.40977e-184
Fam174a	SMC-1	0.282919	0.643	0.253	1.27139e-188	2.18082e-184
Psmd8	SMC-1	0.353982	0.808	0.395	2.07765e-188	3.5638e-184
Etfa	SMC-1	0.289987	0.623	0.243	3.29847e-188	5.65787e-184
Spag7	SMC-1	0.283523	0.674	0.274	1.12529e-186	1.93021e-182
Mrps12	SMC-1	0.256552	0.515	0.177	1.20962e-186	2.07487e-182
Anp32b	SMC-1	0.344715	0.883	0.466	4.85969e-186	8.33583e-182
Ubxn6	SMC-1	0.252582	0.572	0.208	6.09832e-186	1.04604e-181
Tprgl	SMC-1	0.352078	0.91	0.496	1.21697e-185	2.08746e-181
Crtap	SMC-1	0.272091	0.504	0.173	3.86342e-185	6.62692e-181
Psmc1	SMC-1	0.26646	0.582	0.219	4.57332e-185	7.84461e-181
Rabac1	SMC-1	0.341238	0.993	0.708	4.57797e-185	7.85259e-181
Spcs1	SMC-1	0.353161	0.94	0.535	4.83947e-185	8.30114e-181
Pacsin2	SMC-1	0.262608	0.425	0.132	2.78708e-184	4.78067e-180
Adk	SMC-1	0.257682	0.439	0.138	1.94347e-183	3.33363e-179
Pfdn6	SMC-1	0.260796	0.644	0.255	2.00985e-183	3.4475e-179
Txndc15	SMC-1	0.278045	0.605	0.233	3.64627e-183	6.25444e-179
Macf1	SMC-1	0.265817	0.689	0.281	5.4879e-183	9.41339e-179
Yipf3	SMC-1	0.270886	0.648	0.262	1.2799e-181	2.19541e-177
Ndufb8	SMC-1	0.337473	0.877	0.452	9.92926e-181	1.70317e-176
Pbrm1	SMC-1	0.255205	0.533	0.191	1.07451e-180	1.84311e-176
Ywhah	SMC-1	0.340487	0.878	0.462	3.24696e-180	5.56951e-176
Sec13	SMC-1	0.279659	0.588	0.228	5.2716e-179	9.04238e-175
Psmc5	SMC-1	0.296361	0.666	0.28	7.44051e-179	1.27627e-174
Sar1b	SMC-1	0.263026	0.619	0.246	2.11394e-178	3.62605e-174
Gemin7	SMC-1	0.273084	0.678	0.282	9.55665e-178	1.63925e-173
Atp5e	SMC-1	0.30268	0.994	0.8	1.147e-177	1.96745e-173
Vdac3	SMC-1	0.303573	0.782	0.362	7.45551e-177	1.27884e-172
Dctn2	SMC-1	0.278433	0.647	0.266	3.43732e-176	5.89604e-172
Timm8b	SMC-1	0.27909	0.728	0.321	4.62197e-176	7.92807e-172
Timm17a	SMC-1	0.269068	0.655	0.269	1.87058e-175	3.20861e-171
Picalm	SMC-1	0.257115	0.615	0.245	2.83178e-175	4.85735e-171
Kif5b	SMC-1	0.312736	0.811	0.398	3.36586e-175	5.77347e-171
Acot13	SMC-1	0.250504	0.456	0.152	4.15763e-175	7.13158e-171
Svil	SMC-1	0.266334	0.456	0.154	2.87193e-174	4.92622e-170
l7Rn6	SMC-1	0.254239	0.532	0.197	5.06671e-172	8.69092e-168
Mbd3	SMC-1	0.258033	0.563	0.215	7.89909e-172	1.35493e-167
Aip	SMC-1	0.256505	0.619	0.249	1.32922e-171	2.28e-167
Uqcrq	SMC-1	0.349332	0.95	0.599	1.33715e-171	2.29361e-167
Cops6	SMC-1	0.282554	0.694	0.302	2.76923e-170	4.75006e-166
Mtch2	SMC-1	0.27137	0.658	0.277	2.4409e-169	4.18687e-165
Ctdsp1	SMC-1	0.253648	0.548	0.209	5.32708e-168	9.13754e-164
Krcc1	SMC-1	0.254241	0.51	0.188	1.74481e-167	2.99287e-163
Ndufs8	SMC-1	0.273617	0.699	0.306	4.82658e-167	8.27902e-163
Rwdd1	SMC-1	0.265124	0.716	0.316	7.11932e-167	1.22118e-162
Ahsa1	SMC-1	0.277218	0.698	0.308	3.40897e-166	5.84741e-162
Cuedc2	SMC-1	0.260943	0.591	0.237	4.02952e-166	6.91184e-162
Mtdh	SMC-1	0.284921	0.742	0.342	1.14811e-165	1.96936e-161
Ndufa8	SMC-1	0.289687	0.782	0.372	3.52706e-165	6.04997e-161
Vapa	SMC-1	0.293214	0.842	0.427	1.07759e-164	1.84839e-160
Paip2	SMC-1	0.311265	0.939	0.566	1.73705e-164	2.97957e-160
Chmp3	SMC-1	0.273146	0.636	0.272	6.9021e-164	1.18392e-159
Tmed3	SMC-1	0.250337	0.827	0.394	2.47e-163	4.2368e-159
Atp5g1	SMC-1	0.319268	0.94	0.548	3.42913e-163	5.88199e-159
Cnpy2	SMC-1	0.253564	0.725	0.319	3.48171e-163	5.97218e-159
Pigp	SMC-1	0.263369	0.59	0.237	9.93842e-163	1.70474e-158
Cdc37	SMC-1	0.294229	0.838	0.42	2.60312e-162	4.46513e-158
Wdr83os	SMC-1	0.273588	0.741	0.339	5.04316e-162	8.65053e-158
Fkbp8	SMC-1	0.281739	0.784	0.372	8.82477e-162	1.51371e-157
Eif4g2	SMC-1	0.323487	0.91	0.524	9.06596e-162	1.55508e-157
Sumo3	SMC-1	0.258124	0.624	0.263	1.39454e-160	2.39206e-156
Aimp1	SMC-1	0.251801	0.588	0.24	3.58754e-160	6.1537e-156
Dpm3	SMC-1	0.292617	0.883	0.461	1.27134e-159	2.18074e-155
Hoxa7	SMC-1	0.292647	0.322	0.091	5.4578e-159	9.36176e-155
Chchd1	SMC-1	0.253652	0.668	0.29	1.5575e-158	2.67159e-154
Itm2c	SMC-1	0.263084	0.776	0.368	6.69433e-158	1.14828e-153
Ntan1	SMC-1	0.2643	0.664	0.29	1.48076e-157	2.53995e-153
Tbca	SMC-1	0.315326	0.952	0.594	1.8069e-156	3.09937e-152
Gpx4	SMC-1	0.303949	0.993	0.726	6.17472e-156	1.05915e-151
Plp2	SMC-1	0.265196	0.799	0.382	7.21773e-156	1.23806e-151
Cox8a	SMC-1	0.283621	0.996	0.857	1.09817e-155	1.88369e-151
Itga5	SMC-1	0.288031	0.426	0.15	4.88309e-155	8.37597e-151
Tomm7	SMC-1	0.310625	0.978	0.664	1.02282e-154	1.75444e-150
Map2k2	SMC-1	0.257785	0.712	0.325	3.37219e-154	5.78432e-150
Hint1	SMC-1	0.312993	0.983	0.686	3.53874e-153	6.07001e-149
Vimp	SMC-1	0.254596	0.79	0.379	1.58991e-152	2.72718e-148
Kdelr1	SMC-1	0.269098	0.775	0.369	4.22417e-151	7.24572e-147
Minos1	SMC-1	0.310494	0.959	0.622	1.37501e-149	2.35855e-145
Atp5g2	SMC-1	0.310112	0.962	0.622	3.69165e-149	6.33229e-145
Ndufb11	SMC-1	0.320549	0.944	0.582	4.17864e-149	7.16762e-145
Med28	SMC-1	0.271412	0.845	0.435	1.37736e-144	2.36258e-140
Rab11b	SMC-1	0.261466	0.813	0.414	4.32372e-143	7.41648e-139
Mrps14	SMC-1	0.253838	0.792	0.395	1.7805e-141	3.05409e-137
Morf4l2	SMC-1	0.253779	0.801	0.402	6.91877e-140	1.18678e-135
Ost4	SMC-1	0.297371	0.969	0.627	1.13142e-137	1.94073e-133
Smdt1	SMC-1	0.286774	0.934	0.563	1.91338e-137	3.28203e-133
Lamtor2	SMC-1	0.254715	0.816	0.423	4.06159e-135	6.96684e-131
2700060E02Rik	SMC-1	0.274859	0.893	0.506	1.26528e-134	2.17034e-130
Ndufa3	SMC-1	0.284826	0.964	0.648	2.43683e-134	4.17989e-130
Srp14	SMC-1	0.271217	0.916	0.551	1.4172e-128	2.43092e-124
Snx3	SMC-1	0.273696	0.885	0.508	2.79869e-127	4.80059e-123
Atp5c1	SMC-1	0.280786	0.942	0.606	6.25864e-126	1.07354e-121
2010107E04Rik	SMC-1	0.266176	0.952	0.618	8.86846e-123	1.52121e-118
Arf1	SMC-1	0.260695	0.96	0.66	1.92855e-112	3.30804e-108
Cytl1	EC	3.81702	0.995	0.341	0	0
Bmp4	EC	2.71716	0.91	0.058	0	0
Ramp2	EC	2.61366	0.974	0.154	0	0
Pecam1	EC	2.58905	0.994	0.247	0	0
Tm4sf1	EC	2.44401	0.999	0.45	0	0
Egfl7	EC	2.41525	0.972	0.037	0	0
Edn1	EC	2.37656	0.83	0.082	0	0
Vwf	EC	2.3404	0.945	0.037	0	0
Ptprb	EC	2.23956	0.926	0.027	0	0
Apoe	EC	2.14206	0.683	0.309	0	0
Tinagl1	EC	2.13899	0.977	0.277	0	0
Thbs1	EC	2.11582	0.743	0.149	0	0
1500015O10Rik	EC	2.10716	0.695	0.065	0	0
Vcam1	EC	2.08997	0.858	0.1	0	0
Tmem158	EC	2.08101	0.879	0.064	0	0
Ehd4	EC	2.07866	0.936	0.174	0	0
Clu	EC	2.0191	0.996	0.377	0	0
Gkn3	EC	1.99382	0.692	0.02	0	0
Esam	EC	1.98934	0.912	0.066	0	0
Sfrp1	EC	1.98926	0.871	0.073	0	0
Ecscr	EC	1.96039	0.91	0.046	0	0
Ctsh	EC	1.88144	0.973	0.498	0	0
Icam2	EC	1.84192	0.893	0.069	0	0
Heg1	EC	1.83462	0.935	0.179	0	0
Cldn5	EC	1.83455	0.437	0.011	0	0
Cfh	EC	1.79685	0.964	0.281	0	0
AU021092	EC	1.79189	0.837	0.01	0	0
Ece1	EC	1.77817	0.88	0.095	0	0
Sdpr	EC	1.71006	0.851	0.135	0	0
Emcn	EC	1.70755	0.426	0.014	0	0
Mmrn2	EC	1.67947	0.818	0.013	0	0
Gja4	EC	1.67826	0.736	0.039	0	0
Epas1	EC	1.67147	0.872	0.147	0	0
Ace	EC	1.64618	0.944	0.291	0	0
Eng	EC	1.62676	0.824	0.136	0	0
Crip2	EC	1.60656	0.987	0.475	0	0
Adh7	EC	1.59926	0.599	0.016	0	0
Tspan6	EC	1.55338	0.746	0.104	0	0
Cyr61	EC	1.54693	0.931	0.479	0	0
Gxylt2	EC	1.52986	0.818	0.185	0	0
Fam3c	EC	1.51037	0.859	0.255	0	0
Anxa3	EC	1.50397	0.929	0.416	0	0
Clec14a	EC	1.48971	0.74	0.016	0	0
Stab1	EC	1.48496	0.742	0.029	0	0
Ltbp4	EC	1.46635	0.98	0.475	0	0
Cdh5	EC	1.46456	0.761	0.01	0	0
Cav1	EC	1.45481	0.897	0.327	0	0
Mgst3	EC	1.45141	0.861	0.233	0	0
Serpinb6b	EC	1.44958	0.781	0.172	0	0
Procr	EC	1.44377	0.763	0.081	0	0
Cracr2b	EC	1.44315	0.787	0.046	0	0
Ephx2	EC	1.44049	0.64	0.011	0	0
Nrp1	EC	1.43161	0.749	0.161	0	0
Cgnl1	EC	1.42144	0.722	0.061	0	0
Plvap	EC	1.39417	0.619	0.046	0	0
Slc9a3r2	EC	1.38936	0.718	0.083	0	0
Mall	EC	1.36333	0.696	0.009	0	0
Myct1	EC	1.34082	0.714	0.009	0	0
Cdc42ep3	EC	1.32995	0.845	0.359	0	0
Tspan7	EC	1.30534	0.754	0.113	0	0
F11r	EC	1.30356	0.72	0.056	0	0
Crim1	EC	1.28632	0.753	0.161	0	0
Klk10	EC	1.23633	0.322	0.003	0	0
Lmo2	EC	1.22068	0.759	0.136	0	0
Phlda3	EC	1.21077	0.763	0.179	0	0
S100a16	EC	1.20503	0.866	0.365	0	0
Gja5	EC	1.20286	0.566	0.007	0	0
Tmem176b	EC	1.20165	0.807	0.125	0	0
Adh1	EC	1.18032	0.556	0.05	0	0
Fbln2	EC	1.17264	0.807	0.147	0	0
Krt18	EC	1.16307	0.561	0.055	0	0
Bmx	EC	1.14994	0.58	0.016	0	0
Cmip	EC	1.14133	0.706	0.144	0	0
Bst2	EC	1.13094	0.845	0.304	0	0
Pam	EC	1.12978	0.906	0.437	0	0
Tek	EC	1.12959	0.61	0.031	0	0
Fkbp1a	EC	1.10496	0.968	0.584	0	0
Cd93	EC	1.09996	0.588	0.032	0	0
Id3	EC	1.09619	0.982	0.631	0	0
Myl12b	EC	1.09277	0.941	0.634	0	0
Bpgm	EC	1.08677	0.607	0.093	0	0
Eln	EC	1.06929	0.95	0.414	0	0
Frzb	EC	1.06183	0.488	0.046	0	0
Nos3	EC	1.04512	0.559	0.009	0	0
Gng11	EC	1.03061	0.737	0.211	0	0
Trim47	EC	1.02845	0.721	0.207	0	0
Lysmd2	EC	1.00885	0.684	0.161	0	0
Gabarapl1	EC	1.00355	0.779	0.321	0	0
Rab11a	EC	1.00123	0.855	0.435	0	0
Sptbn1	EC	0.999113	0.857	0.404	0	0
Ly6e	EC	0.996303	0.955	0.541	0	0
Rhob	EC	0.990696	0.874	0.49	0	0
Acvrl1	EC	0.990225	0.664	0.16	0	0
Myl12a	EC	0.987636	0.981	0.853	0	0
Plpp1	EC	0.984299	0.731	0.283	0	0
Klk8	EC	0.98412	0.501	0.07	0	0
Rbp1	EC	0.983039	0.972	0.511	0	0
Spon1	EC	0.98098	0.498	0.029	0	0
Slco2a1	EC	0.977763	0.488	0.011	0	0
Zyx	EC	0.965017	0.951	0.558	0	0
Sepp1	EC	0.964694	0.913	0.574	0	0
Cyp1b1	EC	0.959011	0.561	0.117	0	0
Nuak1	EC	0.95533	0.566	0.093	0	0
Hyal2	EC	0.954185	0.545	0.066	0	0
Il6st	EC	0.952937	0.695	0.236	0	0
Tie1	EC	0.950157	0.507	0.008	0	0
Tuba1b	EC	0.949142	0.952	0.618	0	0
H2-K1	EC	0.913769	0.977	0.741	0	0
Cd24a	EC	0.910491	0.797	0.259	0	0
Tubb2a	EC	0.904832	0.654	0.211	0	0
Hrct1	EC	0.904063	0.534	0.116	0	0
Flnb	EC	0.8992	0.585	0.125	0	0
Sox17	EC	0.895417	0.425	0.004	0	0
Bsg	EC	0.894555	0.975	0.679	0	0
Icam1	EC	0.889158	0.617	0.119	0	0
Emp2	EC	0.884793	0.614	0.238	0	0
Lsr	EC	0.87972	0.462	0.009	0	0
Gata6	EC	0.875311	0.623	0.208	0	0
Ass1	EC	0.870825	0.583	0.088	0	0
Fmo1	EC	0.855205	0.429	0.07	0	0
Clec1a	EC	0.851845	0.467	0.005	0	0
Pde3a	EC	0.848776	0.572	0.194	0	0
9430020K01Rik	EC	0.840132	0.534	0.093	0	0
Twist1	EC	0.834881	0.432	0.063	0	0
Tubb4b	EC	0.834711	0.781	0.424	0	0
Efnb2	EC	0.833119	0.465	0.061	0	0
Anxa5	EC	0.830691	0.905	0.585	0	0
Smoc1	EC	0.827224	0.716	0.295	0	0
Ptprj	EC	0.820644	0.477	0.099	0	0
Cpe	EC	0.82038	0.965	0.415	0	0
Cyp4b1	EC	0.818365	0.287	0.005	0	0
Amigo2	EC	0.8158	0.405	0.044	0	0
Fez1	EC	0.810749	0.608	0.19	0	0
Efna5	EC	0.807975	0.548	0.155	0	0
S100a13	EC	0.806547	0.92	0.589	0	0
Smad6	EC	0.804737	0.461	0.075	0	0
Htra1	EC	0.798826	0.913	0.465	0	0
Adam15	EC	0.795611	0.532	0.163	0	0
Ptgs1	EC	0.794446	0.494	0.055	0	0
Arhgap31	EC	0.781881	0.615	0.139	0	0
Bgn	EC	0.781691	0.99	0.598	0	0
Aplp2	EC	0.778234	0.861	0.458	0	0
Tmem59	EC	0.776382	0.908	0.647	0	0
Mcfd2	EC	0.774629	0.631	0.244	0	0
Slc43a3	EC	0.773575	0.601	0.171	0	0
Cpne8	EC	0.765494	0.498	0.059	0	0
Rras	EC	0.765207	0.77	0.365	0	0
Itm2b	EC	0.764153	0.994	0.923	0	0
Npdc1	EC	0.760603	0.801	0.392	0	0
Atox1	EC	0.755073	0.938	0.651	0	0
Podxl	EC	0.753677	0.372	0.008	0	0
Gcnt1	EC	0.753669	0.449	0.026	0	0
Mkl2	EC	0.743963	0.446	0.06	0	0
Fzd4	EC	0.733427	0.446	0.06	0	0
H2-D1	EC	0.73327	0.999	0.941	0	0
Aldh3a1	EC	0.733031	0.362	0.018	0	0
Nxn	EC	0.731501	0.502	0.128	0	0
Rasip1	EC	0.724513	0.394	0.01	0	0
Tcn2	EC	0.71785	0.581	0.18	0	0
Dennd5b	EC	0.714419	0.486	0.085	0	0
Ptprr	EC	0.708092	0.289	0.003	0	0
Cp	EC	0.707413	0.388	0.066	0	0
Car8	EC	0.706339	0.369	0.025	0	0
Arrb1	EC	0.703309	0.434	0.053	0	0
Cxcl16	EC	0.702407	0.442	0.066	0	0
S1pr1	EC	0.698843	0.533	0.104	0	0
Cbfa2t3	EC	0.694403	0.404	0.034	0	0
Adcy4	EC	0.687185	0.363	0.01	0	0
Aph1b	EC	0.687107	0.401	0.051	0	0
Ptpn14	EC	0.686342	0.421	0.058	0	0
Adgrf5	EC	0.682362	0.355	0.007	0	0
Gata2	EC	0.677383	0.38	0.007	0	0
Pla2g5	EC	0.675851	0.321	0.003	0	0
Pdia5	EC	0.672705	0.395	0.052	0	0
Thbd	EC	0.666993	0.534	0.13	0	0
Ssfa2	EC	0.663372	0.45	0.098	0	0
Fam107a	EC	0.661522	0.357	0.039	0	0
Cpd	EC	0.643408	0.423	0.083	0	0
Gprc5a	EC	0.634915	0.355	0.015	0	0
Cst3	EC	0.631068	1	0.875	0	0
Plxna2	EC	0.622909	0.353	0.027	0	0
Scx	EC	0.622506	0.334	0.025	0	0
Nkx2-3	EC	0.614076	0.316	0.004	0	0
Jam2	EC	0.612761	0.368	0.05	0	0
Sdcbp2	EC	0.605362	0.296	0.013	0	0
Ifitm2	EC	0.603306	0.989	0.799	0	0
Lpar6	EC	0.60145	0.332	0.03	0	0
Selp	EC	0.598684	0.316	0.007	0	0
Tmem255b	EC	0.596697	0.315	0.004	0	0
Fam118b	EC	0.595665	0.361	0.047	0	0
Tmem176a	EC	0.592206	0.511	0.088	0	0
Sept4	EC	0.589384	0.329	0.029	0	0
Acer2	EC	0.586292	0.303	0.007	0	0
Abcg2	EC	0.582772	0.336	0.031	0	0
Efna1	EC	0.580353	0.333	0.018	0	0
Cldn15	EC	0.577052	0.327	0.02	0	0
Pkn3	EC	0.571057	0.299	0.004	0	0
Hspa12b	EC	0.559526	0.306	0.016	0	0
Isl1	EC	0.558088	0.284	0.006	0	0
Dhh	EC	0.556525	0.291	0.002	0	0
Cenpt	EC	0.555975	0.337	0.027	0	0
Pdzk1ip1	EC	0.554821	0.301	0.01	0	0
Myzap	EC	0.537274	0.297	0.009	0	0
9930111J21Rik2	EC	0.536721	0.345	0.039	0	0
Hid1	EC	0.527331	0.302	0.03	0	0
Bvht	EC	0.522095	0.303	0.018	0	0
Hfe	EC	0.521932	0.358	0.049	0	0
Enpp6	EC	0.519982	0.29	0.004	0	0
Irf6	EC	0.517435	0.28	0.003	0	0
Mfng	EC	0.517043	0.371	0.047	0	0
Arhgef15	EC	0.516523	0.274	0.002	0	0
Fgd5	EC	0.514085	0.279	0.009	0	0
Itgb4	EC	0.505334	0.258	0.003	0	0
Notch4	EC	0.502607	0.264	0.008	0	0
Nrarp	EC	0.501064	0.298	0.028	0	0
Sox18	EC	0.4759	0.255	0.002	0	0
Tpt1	EC	0.433686	1	0.991	0	0
Sptan1	EC	0.794725	0.669	0.288	8.23723e-307	1.41293e-302
Tmem109	EC	0.787624	0.743	0.358	1.26156e-304	2.16395e-300
Rfk	EC	0.716592	0.559	0.184	5.15914e-304	8.84947e-300
Tmem140	EC	0.690346	0.504	0.145	2.01844e-301	3.46222e-297
Mapk3	EC	0.733193	0.654	0.277	2.62653e-301	4.50529e-297
Ctla2a	EC	1.25995	0.492	0.128	1.01345e-299	1.73838e-295
Notch1	EC	0.555781	0.369	0.061	1.51455e-299	2.59791e-295
Bace2	EC	0.549333	0.355	0.056	1.61968e-295	2.77824e-291
Pla2g16	EC	0.632773	0.527	0.15	8.03484e-294	1.37822e-289
Lrrc8c	EC	0.543355	0.371	0.065	8.09679e-292	1.38884e-287
Gltp	EC	0.744633	0.69	0.322	1.49083e-289	2.55722e-285
Ndrg1	EC	0.769866	0.577	0.205	7.75114e-288	1.32955e-283
Cav2	EC	0.624149	0.441	0.114	3.80841e-285	6.53257e-281
Mettl7a1	EC	0.694317	0.533	0.178	5.41632e-283	9.29061e-279
Laptm4a	EC	0.660053	0.949	0.641	4.57152e-282	7.84153e-278
Cd34	EC	0.498726	0.63	0.186	5.24315e-282	8.99358e-278
Aldh2	EC	0.69912	0.918	0.591	1.11545e-279	1.91333e-275
Ablim1	EC	0.651814	0.64	0.225	6.96708e-277	1.19506e-272
Rabac1	EC	0.575597	0.957	0.742	1.72427e-276	2.95764e-272
Cltb	EC	0.71294	0.769	0.412	1.90951e-275	3.27539e-271
Myh9	EC	0.757595	0.626	0.249	2.4419e-275	4.18859e-271
Lyl1	EC	0.451148	0.314	0.044	5.0603e-274	8.67994e-270
Lima1	EC	0.575184	0.393	0.083	5.2031e-271	8.92487e-267
Pim3	EC	0.653767	0.581	0.198	5.27709e-271	9.0518e-267
Kctd12	EC	0.673025	0.528	0.154	5.29362e-270	9.08014e-266
Clec2d	EC	0.571167	0.364	0.07	6.93956e-270	1.19034e-265
Fam43a	EC	0.499017	0.38	0.07	7.37256e-270	1.26462e-265
Col4a4	EC	0.444807	0.261	0.029	1.55497e-262	2.66724e-258
Arl4d	EC	0.705844	0.342	0.064	3.02868e-262	5.19509e-258
Grn	EC	0.656549	0.787	0.443	5.15777e-260	8.84713e-256
Lrp5	EC	0.544078	0.323	0.059	2.78914e-256	4.78421e-252
Lmcd1	EC	0.622364	0.767	0.323	2.91529e-256	5.0006e-252
Tulp4	EC	0.635481	0.483	0.15	2.56251e-254	4.39547e-250
Lrrc32	EC	0.553374	0.322	0.059	6.82559e-253	1.17079e-248
Synpo	EC	0.729544	0.546	0.207	2.18069e-251	3.74055e-247
Rnd1	EC	0.565113	0.326	0.061	5.42586e-250	9.30697e-246
St3gal5	EC	0.66208	0.501	0.171	2.49096e-249	4.27274e-245
Sdc1	EC	0.489385	0.287	0.043	1.60683e-248	2.7562e-244
Calml4	EC	0.460908	0.261	0.033	2.10354e-248	3.60819e-244
Tspan4	EC	0.659681	0.597	0.251	1.1241e-245	1.92818e-241
Mgp	EC	0.518972	0.997	0.775	6.79054e-244	1.16478e-239
Rps12	EC	0.42011	0.996	0.935	2.48581e-241	4.26391e-237
Arpc1a	EC	0.636787	0.663	0.323	4.92607e-240	8.4497e-236
Uqcr11	EC	0.593073	0.932	0.608	5.81034e-239	9.96648e-235
Rpl28	EC	0.404844	0.996	0.929	2.45019e-237	4.2028e-233
Fas	EC	0.70919	0.631	0.295	1.61381e-235	2.76816e-231
Bcam	EC	0.615278	0.768	0.325	1.17082e-234	2.00831e-230
Orai1	EC	0.570685	0.532	0.181	7.70042e-234	1.32085e-229
Timp2	EC	0.37528	0.925	0.658	3.86566e-233	6.63076e-229
Plscr3	EC	0.55165	0.422	0.125	2.06896e-230	3.54889e-226
Smpdl3a	EC	0.648242	0.736	0.408	2.67629e-229	4.59064e-225
Ptrf	EC	0.650999	0.852	0.463	5.19012e-229	8.90261e-225
Erg	EC	0.464541	0.292	0.053	3.36094e-228	5.76502e-224
Txndc5	EC	0.753527	0.624	0.304	3.51479e-228	6.02893e-224
Tmem238	EC	0.566113	0.4	0.11	8.14676e-228	1.39741e-223
St3gal1	EC	0.449173	0.336	0.069	1.36932e-227	2.34879e-223
Chst12	EC	0.629829	0.53	0.212	4.0026e-227	6.86566e-223
Pea15a	EC	0.640353	0.597	0.268	1.38302e-225	2.37229e-221
Tnfrsf1a	EC	0.60314	0.582	0.249	2.91011e-225	4.99171e-221
Ephx1	EC	0.620201	0.484	0.169	7.22382e-225	1.2391e-220
Ehd2	EC	0.640325	0.65	0.311	1.13477e-223	1.94647e-219
Sod1	EC	0.648786	0.701	0.379	1.91087e-223	3.27771e-219
Asap2	EC	0.596067	0.421	0.13	5.35872e-223	9.19181e-219
Klf2	EC	0.486487	0.959	0.768	3.08738e-222	5.29579e-218
Sulf1	EC	0.682151	0.575	0.249	3.717e-221	6.37576e-217
Rps15	EC	0.343685	0.999	0.972	6.31393e-221	1.08303e-216
Tmed9	EC	0.600832	0.843	0.591	1.03318e-220	1.77222e-216
Enpp4	EC	0.427307	0.274	0.046	1.78429e-220	3.06059e-216
Sncg	EC	0.514939	0.317	0.064	3.4194e-220	5.86529e-216
Rps3	EC	0.334413	0.999	0.986	4.70448e-220	8.0696e-216
Rpl31	EC	0.380328	0.997	0.942	6.91055e-219	1.18537e-214
Ifitm3	EC	0.34735	0.968	0.704	2.02489e-217	3.4733e-213
Sult1a1	EC	0.619328	0.437	0.145	3.39741e-215	5.82758e-211
Stxbp6	EC	0.434026	0.273	0.046	6.15475e-215	1.05572e-210
Mecom	EC	0.547958	0.377	0.104	7.84682e-215	1.34597e-210
H2-Q4	EC	0.572364	0.697	0.293	3.70572e-214	6.35642e-210
Ninj1	EC	0.539423	0.814	0.505	2.57779e-213	4.42169e-209
Tspan9	EC	0.509566	0.328	0.077	8.9755e-213	1.53957e-208
Tmbim1	EC	0.621003	0.588	0.27	1.12436e-210	1.92862e-206
Ctps	EC	0.509176	0.348	0.09	6.09026e-207	1.04466e-202
Amotl2	EC	0.606039	0.446	0.156	1.95537e-206	3.35404e-202
Pxdc1	EC	0.675831	0.605	0.294	5.95147e-206	1.02086e-201
Pear1	EC	0.393922	0.257	0.042	1.43449e-205	2.46058e-201
Tnfaip1	EC	0.572744	0.438	0.154	4.20707e-205	7.21639e-201
Dap	EC	0.656871	0.711	0.418	2.9152e-203	5.00044e-199
4931406P16Rik	EC	0.507152	0.371	0.104	7.60197e-203	1.30397e-198
Selm	EC	0.539361	0.897	0.517	1.67291e-202	2.86954e-198
Dab2ip	EC	0.494399	0.336	0.086	2.91168e-202	4.9944e-198
Arhgdia	EC	0.538741	0.859	0.62	1.37107e-200	2.3518e-196
Rpl26	EC	0.320112	0.999	0.973	3.14625e-200	5.39676e-196
Timp3	EC	0.686189	0.855	0.501	2.31451e-199	3.97008e-195
Psmb10	EC	0.54886	0.527	0.195	1.02118e-198	1.75162e-194
Paics	EC	0.594865	0.517	0.215	1.72608e-198	2.96074e-194
Rplp1	EC	0.308065	1	0.972	2.33714e-197	4.00889e-193
Bmpr2	EC	0.564298	0.444	0.161	6.69671e-197	1.14869e-192
Nfe2l1	EC	0.620588	0.545	0.242	1.42687e-196	2.44751e-192
Pdia6	EC	0.610427	0.773	0.494	6.80687e-196	1.16758e-191
Ctnnb1	EC	0.608861	0.729	0.417	1.09704e-194	1.88175e-190
Ly6c1	EC	1.02211	0.563	0.232	1.56119e-194	2.67791e-190
Tmbim6	EC	0.484349	0.897	0.711	2.48967e-191	4.27053e-187
Golga7	EC	0.61672	0.549	0.256	7.49193e-190	1.28509e-185
Serpinb6a	EC	0.509745	0.768	0.456	8.88075e-190	1.52332e-185
Pqlc1	EC	0.5133	0.383	0.116	1.86474e-188	3.19859e-184
Pcolce2	EC	0.601908	0.677	0.349	2.48768e-188	4.26712e-184
Rnase4	EC	0.341049	0.693	0.32	2.70484e-188	4.6396e-184
Cpq	EC	0.58147	0.702	0.384	4.65809e-188	7.99002e-184
Cd2ap	EC	0.508503	0.383	0.118	2.75347e-187	4.72302e-183
Actn4	EC	0.582917	0.754	0.413	3.67655e-187	6.30639e-183
Rps20	EC	0.319925	0.998	0.947	4.45202e-187	7.63654e-183
Lrrc8a	EC	0.566075	0.419	0.146	1.97567e-185	3.38886e-181
Meg3	EC	0.708289	0.684	0.344	1.52381e-184	2.61378e-180
Klhl6	EC	0.378876	0.353	0.086	2.02211e-184	3.46852e-180
Pir	EC	0.42859	0.265	0.053	8.81025e-184	1.51122e-179
Smpd3	EC	0.321262	0.269	0.05	2.96175e-182	5.08029e-178
Myof	EC	0.462308	0.335	0.092	3.18609e-182	5.46511e-178
Mllt4	EC	0.435865	0.292	0.068	2.51834e-181	4.31971e-177
Slc29a1	EC	0.587509	0.621	0.321	3.3498e-181	5.7459e-177
Ppp3ca	EC	0.497978	0.584	0.257	1.59587e-178	2.7374e-174
Plec	EC	0.607575	0.451	0.179	4.08683e-178	7.01013e-174
Tmpo	EC	0.534054	0.507	0.215	1.28055e-177	2.19653e-173
Hscb	EC	0.448909	0.351	0.101	2.11344e-176	3.62519e-172
Lman1	EC	0.502985	0.487	0.198	6.21694e-176	1.06639e-171
Cd81	EC	0.484257	0.956	0.661	2.12075e-175	3.63773e-171
Ptprm	EC	0.430588	0.264	0.058	5.43602e-174	9.32441e-170
Hey2	EC	0.4599	0.32	0.089	8.53066e-174	1.46326e-169
Ppt2	EC	0.508074	0.446	0.177	1.6691e-173	2.86301e-169
Akr1a1	EC	0.494925	0.864	0.593	1.95125e-173	3.34698e-169
Sgk1	EC	0.547292	0.548	0.247	2.04717e-173	3.51151e-169
Slc50a1	EC	0.538514	0.621	0.32	7.93084e-173	1.36038e-168
Imp3	EC	0.560232	0.653	0.365	1.5773e-172	2.70554e-168
Fstl1	EC	0.439782	0.844	0.489	6.0952e-171	1.04551e-166
Wwtr1	EC	0.534977	0.447	0.18	6.13508e-171	1.05235e-166
Abi3	EC	0.352172	0.272	0.058	1.9058e-170	3.26902e-166
App	EC	0.528307	0.752	0.455	8.23112e-169	1.41188e-164
Fxyd5	EC	0.414211	0.855	0.501	1.0265e-168	1.76076e-164
Ahnak2	EC	0.567439	0.506	0.223	4.45841e-168	7.64751e-164
H2-Q6	EC	0.508295	0.547	0.211	4.34894e-167	7.45974e-163
Cd151	EC	0.514285	0.708	0.377	1.71662e-165	2.94452e-161
Adam10	EC	0.426071	0.328	0.093	2.99386e-165	5.13536e-161
Msx1	EC	0.381115	0.253	0.054	7.27623e-165	1.24809e-160
Ctnnd1	EC	0.470393	0.352	0.115	1.61664e-164	2.77301e-160
Pnp	EC	0.462811	0.536	0.231	5.09173e-161	8.73384e-157
Tmem205	EC	0.515795	0.452	0.189	2.02467e-160	3.47291e-156
Ormdl2	EC	0.371984	0.332	0.094	1.15394e-159	1.97935e-155
Fhl1	EC	0.428427	0.872	0.443	1.58871e-158	2.72512e-154
Gnaq	EC	0.461412	0.379	0.134	4.02673e-157	6.90705e-153
Glmp	EC	0.513484	0.6	0.321	7.22601e-157	1.23948e-152
Ifngr1	EC	0.392183	0.707	0.385	1.62808e-156	2.79265e-152
Scn1b	EC	0.497085	0.446	0.186	2.31948e-156	3.97861e-152
Mical2	EC	0.579148	0.466	0.204	4.54677e-156	7.79908e-152
Sqrdl	EC	0.511647	0.438	0.181	1.08047e-155	1.85333e-151
Adipor2	EC	0.444188	0.369	0.122	2.05147e-155	3.51888e-151
Meis2	EC	0.500147	0.375	0.133	2.50249e-155	4.29252e-151
Nfib	EC	0.518206	0.64	0.353	1.08183e-154	1.85566e-150
Rps17	EC	0.312835	0.995	0.928	5.98309e-154	1.02628e-149
P4hb	EC	0.52123	0.734	0.465	3.38894e-153	5.81305e-149
Emp3	EC	0.464097	0.893	0.686	1.35041e-151	2.31635e-147
Gm9780	EC	0.486766	0.4	0.15	1.64656e-151	2.82434e-147
Fbln5	EC	0.844756	0.703	0.431	2.47383e-151	4.24335e-147
Tgm2	EC	0.553922	0.655	0.36	5.2279e-151	8.96742e-147
Rdx	EC	0.547424	0.639	0.373	1.39205e-150	2.38778e-146
Sema3f	EC	0.449929	0.292	0.084	2.11126e-150	3.62144e-146
Sgms1	EC	0.377553	0.323	0.093	3.13927e-150	5.38479e-146
Rps21	EC	0.315171	0.998	0.932	3.5887e-150	6.1557e-146
Mtch1	EC	0.481456	0.684	0.41	4.84288e-150	8.307e-146
Rcn1	EC	0.472101	0.468	0.202	1.06098e-149	1.81989e-145
Vamp5	EC	0.454568	0.392	0.147	2.08409e-149	3.57483e-145
Atp2a3	EC	0.414983	0.295	0.081	5.37172e-149	9.21411e-145
Nucb2	EC	0.466639	0.429	0.168	5.77185e-149	9.90045e-145
Klf4	EC	0.482866	0.657	0.33	1.03761e-147	1.77981e-143
Pnpla2	EC	0.497173	0.495	0.233	3.3137e-147	5.68398e-143
Hspg2	EC	0.535233	0.701	0.388	1.05537e-146	1.81027e-142
Plac9b	EC	0.436716	0.507	0.221	1.26347e-146	2.16723e-142
Pon2	EC	0.538425	0.533	0.276	3.93855e-146	6.7558e-142
Lrpap1	EC	0.522648	0.641	0.377	1.04594e-145	1.7941e-141
Capns1	EC	0.457879	0.89	0.667	3.71675e-144	6.37533e-140
Hsp90b1	EC	0.447276	0.866	0.638	6.29976e-144	1.0806e-139
Rps25	EC	0.262208	0.996	0.968	9.75528e-143	1.67332e-138
Itga3	EC	0.495384	0.346	0.125	1.8481e-142	3.17005e-138
P3h3	EC	0.522338	0.465	0.216	6.36942e-142	1.09255e-137
Creb3l2	EC	0.485701	0.459	0.211	8.64742e-142	1.48329e-137
Ndufb4	EC	0.490378	0.752	0.516	1.44954e-141	2.48639e-137
Serinc3	EC	0.437455	0.852	0.651	2.07524e-141	3.55965e-137
Tm2d2	EC	0.492482	0.615	0.362	2.74464e-141	4.70788e-137
Klf7	EC	0.498416	0.523	0.263	5.47791e-139	9.39626e-135
Wbp1l	EC	0.401982	0.325	0.104	5.621e-139	9.6417e-135
Id1	EC	0.750808	0.574	0.305	8.13214e-139	1.39491e-134
Anxa2	EC	0.443392	0.875	0.635	2.90106e-138	4.9762e-134
Sepw1	EC	0.380716	0.978	0.812	3.18429e-138	5.46201e-134
Lasp1	EC	0.384483	0.387	0.139	3.43024e-138	5.88388e-134
Cdc42ep5	EC	0.453035	0.339	0.121	5.62586e-138	9.65004e-134
Eva1b	EC	0.46452	0.641	0.357	6.68434e-138	1.14656e-133
Os9	EC	0.443129	0.468	0.207	1.67923e-136	2.88038e-132
Pdgfd	EC	0.451129	0.383	0.154	4.50521e-136	7.72778e-132
Ctsf	EC	0.475492	0.431	0.191	8.94647e-136	1.53459e-131
Ccdc80	EC	0.314675	0.63	0.337	1.25926e-135	2.16001e-131
Gimap1	EC	0.276986	0.425	0.142	7.66182e-135	1.31423e-130
Mydgf	EC	0.478972	0.608	0.355	1.19457e-134	2.04905e-130
Grasp	EC	0.324507	0.273	0.071	2.35241e-134	4.03508e-130
Nupr1	EC	0.394894	0.915	0.56	4.61368e-134	7.91384e-130
Cttnbp2nl	EC	0.377658	0.261	0.073	6.4159e-134	1.10052e-129
Cd200	EC	0.477828	0.742	0.404	3.99054e-133	6.84497e-129
Apbb2	EC	0.373519	0.261	0.073	4.04698e-133	6.94178e-129
Edf1	EC	0.414822	0.884	0.66	1.01479e-132	1.74067e-128
Npr1	EC	0.503855	0.53	0.273	2.0125e-132	3.45204e-128
Tmed4	EC	0.472269	0.501	0.257	7.99957e-132	1.37217e-127
Psmb9	EC	0.379609	0.39	0.138	3.45824e-131	5.93192e-127
Tpm4	EC	0.45805	0.709	0.457	1.34584e-129	2.30851e-125
Krtcap2	EC	0.427496	0.833	0.625	1.54909e-129	2.65715e-125
Ctsl	EC	0.311658	0.832	0.566	1.86882e-129	3.20559e-125
Fndc3b	EC	0.477748	0.457	0.22	6.38218e-127	1.09473e-122
Rnf215	EC	0.383533	0.288	0.092	7.34049e-127	1.25911e-122
Tmtc1	EC	0.47369	0.379	0.158	8.89498e-127	1.52576e-122
Gpx4	EC	0.382781	0.949	0.76	2.91446e-126	4.99917e-122
Ralbp1	EC	0.473816	0.635	0.386	5.82667e-126	9.99449e-122
Tubb5	EC	0.389531	0.87	0.651	1.1302e-123	1.93863e-119
Gaa	EC	0.440818	0.369	0.15	2.40277e-123	4.12147e-119
Sptssa	EC	0.471122	0.704	0.469	4.27094e-123	7.32594e-119
Rpl29	EC	0.281725	0.983	0.921	4.32168e-123	7.41298e-119
Tmem141	EC	0.408552	0.326	0.122	6.97033e-123	1.19562e-118
Sptlc2	EC	0.340892	0.296	0.094	1.12325e-122	1.92672e-118
Wwp1	EC	0.426358	0.33	0.124	1.31096e-122	2.24869e-118
Sat1	EC	0.384823	0.912	0.773	1.65311e-121	2.83558e-117
Adgra3	EC	0.368883	0.256	0.076	2.08965e-121	3.58437e-117
Pnkd	EC	0.436468	0.565	0.316	1.73256e-120	2.97185e-116
Ppib	EC	0.371297	0.903	0.708	1.97372e-120	3.38551e-116
Trappc4	EC	0.425958	0.563	0.321	1.3744e-119	2.3575e-115
F2r	EC	0.375889	0.283	0.09	1.87355e-119	3.2137e-115
Rhoj	EC	0.474096	0.544	0.304	6.60718e-119	1.13333e-114
Ano6	EC	0.451801	0.42	0.2	1.44458e-118	2.4779e-114
Hs3st1	EC	0.338061	0.286	0.084	2.04889e-118	3.51445e-114
Sec14l1	EC	0.379104	0.3	0.102	2.21404e-118	3.79774e-114
Jup	EC	0.412014	0.324	0.123	3.38806e-118	5.81154e-114
Tapbp	EC	0.436069	0.633	0.376	1.09725e-117	1.88211e-113
Ssr2	EC	0.456046	0.656	0.43	1.08828e-116	1.86673e-112
Clstn1	EC	0.530406	0.468	0.242	5.77329e-116	9.90292e-112
Gnas	EC	0.32322	0.975	0.847	6.99581e-116	1.19999e-111
Chmp2a	EC	0.432676	0.754	0.536	1.14421e-114	1.96266e-110
Hsp90ab1	EC	0.295698	0.991	0.893	3.32404e-114	5.70172e-110
0610012G03Rik	EC	0.454847	0.54	0.312	3.53473e-114	6.06312e-110
Lgals9	EC	0.349861	0.414	0.166	6.87665e-114	1.17955e-109
Bnip2	EC	0.439224	0.645	0.399	2.31756e-113	3.97531e-109
Hdac7	EC	0.389173	0.31	0.112	3.39791e-113	5.82844e-109
Rps27l	EC	0.399878	0.848	0.592	4.11334e-113	7.05561e-109
Emp1	EC	0.371898	0.391	0.15	4.68993e-113	8.04463e-109
Bcl2l1	EC	0.40869	0.378	0.164	7.57436e-113	1.29923e-108
Atp6ap1	EC	0.433851	0.696	0.468	8.82189e-113	1.51322e-108
Psmb8	EC	0.357839	0.606	0.292	2.5316e-112	4.34245e-108
Phc2	EC	0.33122	0.321	0.117	5.70502e-112	9.78582e-108
Txndc17	EC	0.409813	0.726	0.5	6.37966e-112	1.0943e-107
Pttg1ip	EC	0.437066	0.605	0.368	8.82813e-112	1.51429e-107
Sirpa	EC	0.310192	0.268	0.082	9.46167e-112	1.62296e-107
P4ha2	EC	0.420303	0.355	0.151	1.0966e-111	1.881e-107
Cox6b1	EC	0.352573	0.942	0.782	4.88693e-111	8.38255e-107
Yif1b	EC	0.430448	0.514	0.284	5.34784e-111	9.17315e-107
Rpl22	EC	0.2788	0.977	0.89	1.00543e-110	1.72461e-106
Tsen34	EC	0.430459	0.574	0.338	5.22207e-110	8.95742e-106
Cdh13	EC	0.657387	0.51	0.282	5.23135e-110	8.97333e-106
Nfia	EC	0.470758	0.564	0.327	6.43921e-110	1.10452e-105
Ywhae	EC	0.407849	0.78	0.595	2.95934e-109	5.07616e-105
Rhoc	EC	0.413597	0.763	0.482	9.17449e-109	1.5737e-104
Sulf2	EC	0.466284	0.455	0.232	9.64189e-109	1.65387e-104
Tns2	EC	0.459577	0.412	0.203	3.76939e-108	6.46564e-104
Arl6ip5	EC	0.411982	0.808	0.599	5.52773e-108	9.48172e-104
Gas6	EC	0.405765	0.62	0.379	6.89026e-108	1.18189e-103
Itga5	EC	0.452701	0.396	0.182	7.60879e-108	1.30514e-103
Cers4	EC	0.36937	0.345	0.141	8.48579e-108	1.45557e-103
Atp5j	EC	0.359358	0.921	0.713	2.44426e-107	4.19264e-103
Rpl7a	EC	0.292574	0.98	0.894	4.15004e-107	7.11856e-103
Txnip	EC	0.42116	0.598	0.356	1.89875e-106	3.25692e-102
Fam198b	EC	0.441854	0.456	0.231	6.29467e-106	1.07973e-101
Gstt1	EC	0.427219	0.581	0.339	6.38568e-106	1.09534e-101
Hoxa5	EC	0.35189	0.252	0.082	1.57076e-105	2.69433e-101
Tmcc3	EC	0.427462	0.336	0.141	2.15904e-105	3.7034e-101
Clic1	EC	0.343564	0.877	0.743	4.7332e-105	8.11886e-101
Comt	EC	0.434584	0.591	0.366	2.21421e-104	3.79804e-100
Txndc12	EC	0.364951	0.36	0.16	6.16176e-104	1.05693e-99
Zbtb4	EC	0.391934	0.36	0.16	1.27211e-103	2.18204e-99
Sdf4	EC	0.394061	0.767	0.551	1.53315e-103	2.62981e-99
Ppia	EC	0.260819	0.997	0.955	2.27578e-103	3.90364e-99
Gngt2	EC	0.271822	0.372	0.145	3.92464e-103	6.73193e-99
Arid5b	EC	0.451744	0.573	0.334	4.64924e-103	7.97485e-99
Anapc11	EC	0.386175	0.741	0.488	8.7801e-102	1.50605e-97
Mageh1	EC	0.37905	0.326	0.136	1.8814e-101	3.22717e-97
Ptms	EC	0.285887	0.912	0.525	2.11786e-101	3.63277e-97
Nck1	EC	0.355956	0.308	0.118	5.43342e-101	9.31995e-97
Nnmt	EC	0.390518	0.334	0.139	7.18189e-101	1.23191e-96
Mxra8	EC	0.408671	0.604	0.371	7.48884e-101	1.28456e-96
Foxc2	EC	0.360482	0.267	0.096	1.76672e-100	3.03045e-96
Ctnna1	EC	0.453146	0.478	0.268	2.90526e-100	4.9834e-96
Ddost	EC	0.38204	0.697	0.475	3.08221e-100	5.28691e-96
Tmem160	EC	0.433344	0.707	0.502	7.56069e-100	1.29689e-95
Gpx1	EC	0.360878	0.928	0.735	8.55592e-100	1.4676e-95
Tmx1	EC	0.384254	0.381	0.177	1.99258e-98	3.41788e-94
Nmt2	EC	0.38974	0.379	0.176	2.71013e-98	4.64868e-94
Nucb1	EC	0.409746	0.611	0.389	3.75095e-98	6.43401e-94
Sh3glb2	EC	0.363618	0.348	0.154	2.49178e-97	4.27414e-93
H13	EC	0.394865	0.584	0.361	7.20886e-97	1.23654e-92
Slirp	EC	0.405391	0.592	0.375	7.4396e-97	1.27612e-92
Hexa	EC	0.380108	0.611	0.376	7.7197e-97	1.32416e-92
1810037I17Rik	EC	0.374409	0.829	0.641	1.53441e-96	2.63197e-92
Cyb561	EC	0.380678	0.315	0.134	2.82362e-96	4.84335e-92
Kdelr1	EC	0.392439	0.655	0.434	7.9837e-96	1.36944e-91
Ddah2	EC	0.386346	0.514	0.288	7.52396e-95	1.29058e-90
Cox7a2l	EC	0.319562	0.905	0.815	2.29214e-94	3.93171e-90
Vat1	EC	0.372555	0.4	0.195	2.56757e-94	4.40416e-90
Lims2	EC	0.314506	0.668	0.363	2.25877e-93	3.87447e-89
Mxd4	EC	0.4015	0.54	0.325	4.8629e-93	8.34134e-89
Pigt	EC	0.333571	0.316	0.13	7.01135e-93	1.20266e-88
Ncstn	EC	0.318216	0.279	0.105	9.70522e-93	1.66474e-88
Ctsz	EC	0.286846	0.782	0.561	2.35274e-92	4.03565e-88
Atl2	EC	0.308358	0.259	0.092	3.34653e-92	5.74031e-88
Cmas	EC	0.36039	0.444	0.233	6.65643e-92	1.14178e-87
Uqcrb	EC	0.337822	0.909	0.7	3.5931e-91	6.16324e-87
Rnpepl1	EC	0.385933	0.353	0.166	5.2083e-91	8.93379e-87
Rpn2	EC	0.375198	0.7	0.49	6.18361e-91	1.06068e-86
Thra	EC	0.406223	0.507	0.297	9.07057e-91	1.55588e-86
Tmod3	EC	0.309126	0.393	0.178	9.50014e-91	1.62956e-86
Slc3a2	EC	0.25768	0.793	0.558	4.70707e-90	8.07404e-86
Ndn	EC	0.33904	0.324	0.135	1.8249e-89	3.13024e-85
Tuba1a	EC	0.357098	0.79	0.603	2.00211e-89	3.43422e-85
Atxn7l3b	EC	0.371004	0.564	0.354	4.51812e-89	7.74993e-85
Fam63b	EC	0.303982	0.314	0.127	6.71235e-89	1.15137e-84
Ndufb7	EC	0.360784	0.812	0.592	6.9411e-89	1.19061e-84
Plbd2	EC	0.367629	0.346	0.162	1.39819e-88	2.39832e-84
Serpinb9	EC	0.26924	0.283	0.109	3.69933e-88	6.34546e-84
Psme1	EC	0.348359	0.678	0.456	5.8747e-88	1.00769e-83
Aurkaip1	EC	0.380501	0.606	0.406	7.6409e-88	1.31064e-83
Tmem147	EC	0.382537	0.544	0.344	1.01657e-87	1.74372e-83
Cnpy2	EC	0.367382	0.596	0.386	3.88839e-87	6.66976e-83
Dpm3	EC	0.375514	0.735	0.534	7.23549e-87	1.2411e-82
Exosc7	EC	0.322214	0.321	0.141	2.0803e-86	3.56834e-82
Cops7a	EC	0.355523	0.358	0.174	2.11459e-86	3.62716e-82
Tmem234	EC	0.35435	0.735	0.548	3.50076e-86	6.00485e-82
Calr	EC	0.35164	0.878	0.706	4.82627e-86	8.2785e-82
Ntn1	EC	0.416526	0.433	0.238	1.28907e-85	2.21114e-81
Cdc42bpa	EC	0.354664	0.291	0.123	1.326e-85	2.2745e-81
Mrpl4	EC	0.356943	0.478	0.276	1.59842e-85	2.74177e-81
Smim11	EC	0.371135	0.627	0.421	2.94182e-85	5.04611e-81
Psmg4	EC	0.352646	0.38	0.187	5.57495e-85	9.56272e-81
Ankrd46	EC	0.315437	0.258	0.1	1.94848e-84	3.34223e-80
Pdia3	EC	0.347303	0.82	0.651	3.6813e-84	6.31453e-80
Elovl1	EC	0.382624	0.483	0.289	8.03412e-84	1.37809e-79
Ndufa4	EC	0.3056	0.926	0.714	2.17086e-83	3.72368e-79
Spag7	EC	0.375313	0.536	0.343	2.63975e-83	4.52796e-79
Gna11	EC	0.395726	0.462	0.269	9.10996e-83	1.56263e-78
Ltbr	EC	0.321997	0.275	0.115	1.47461e-82	2.52941e-78
Fads3	EC	0.352788	0.303	0.135	1.50789e-82	2.58649e-78
Luzp1	EC	0.397118	0.374	0.191	2.92841e-82	5.0231e-78
1110008P14Rik	EC	0.371599	0.477	0.279	1.13091e-81	1.93985e-77
Tagln2	EC	0.320628	0.858	0.675	1.31635e-81	2.25794e-77
Tmem184b	EC	0.320997	0.273	0.113	2.27321e-81	3.89923e-77
Tef	EC	0.344091	0.269	0.111	6.55163e-81	1.1238e-76
Polr2f	EC	0.373378	0.654	0.45	8.78068e-81	1.50615e-76
Ndufs7	EC	0.346822	0.724	0.51	1.16353e-80	1.99581e-76
Fam129b	EC	0.363785	0.301	0.136	4.4619e-80	7.65351e-76
Stub1	EC	0.381091	0.591	0.392	4.64633e-80	7.96985e-76
Swi5	EC	0.320053	0.82	0.601	1.40227e-79	2.40531e-75
Pld3	EC	0.312001	0.379	0.188	2.34387e-78	4.02043e-74
Nelfb	EC	0.294296	0.299	0.132	6.44115e-78	1.10485e-73
Ccdc85b	EC	0.357922	0.334	0.164	6.73955e-78	1.15603e-73
Ghr	EC	0.356177	0.28	0.121	9.3845e-78	1.60972e-73
Ppp1r11	EC	0.33558	0.646	0.451	1.57995e-77	2.71009e-73
Use1	EC	0.35571	0.778	0.617	1.79747e-77	3.08321e-73
Lamp1	EC	0.310178	0.885	0.662	4.6795e-77	8.02674e-73
S100a1	EC	0.38615	0.594	0.383	7.01465e-77	1.20322e-72
2310036O22Rik	EC	0.34572	0.665	0.473	8.43155e-77	1.44626e-72
Tomm7	EC	0.317848	0.885	0.714	8.93732e-77	1.53302e-72
Parva	EC	0.357142	0.382	0.207	8.31908e-76	1.42697e-71
Rrbp1	EC	0.393344	0.711	0.513	1.6667e-75	2.85889e-71
Adamts10	EC	0.308577	0.254	0.103	4.32946e-75	7.42632e-71
Anxa7	EC	0.355699	0.547	0.36	4.55773e-75	7.81787e-71
Gnai2	EC	0.281442	0.895	0.791	1.33076e-74	2.28266e-70
Dusp3	EC	0.362531	0.449	0.266	3.1459e-74	5.39616e-70
C1d	EC	0.352769	0.527	0.345	5.90835e-74	1.01346e-69
Srpr	EC	0.328049	0.391	0.21	1.27499e-73	2.18699e-69
Tmem50a	EC	0.317266	0.829	0.686	1.28176e-73	2.1986e-69
Mrps5	EC	0.288081	0.286	0.126	2.19107e-73	3.75834e-69
Ahnak	EC	0.309874	0.827	0.573	2.59529e-73	4.4517e-69
Tmco1	EC	0.346046	0.637	0.443	7.16349e-73	1.22875e-68
Ergic3	EC	0.314428	0.637	0.437	7.78938e-73	1.33611e-68
Polr2l	EC	0.370966	0.649	0.465	3.61688e-72	6.20403e-68
Pebp1	EC	0.315675	0.779	0.554	4.2927e-72	7.36326e-68
Ctsd	EC	0.287483	0.901	0.714	4.93449e-72	8.46414e-68
Eci1	EC	0.320694	0.369	0.198	6.11696e-72	1.04924e-67
Spr	EC	0.366335	0.474	0.296	3.09221e-71	5.30407e-67
Nckap1	EC	0.346635	0.343	0.178	3.71661e-71	6.3751e-67
Ech1	EC	0.345595	0.541	0.359	5.69712e-71	9.77227e-67
Higd2a	EC	0.357621	0.686	0.511	5.7448e-71	9.85405e-67
Gm17501	EC	0.386686	0.27	0.123	7.81318e-71	1.34019e-66
Tex261	EC	0.3206	0.433	0.25	2.29353e-70	3.93409e-66
Dctn3	EC	0.311731	0.572	0.379	3.734e-70	6.40492e-66
Rbx1	EC	0.298283	0.804	0.647	4.03725e-70	6.9251e-66
Ndufa3	EC	0.310531	0.865	0.7	4.09184e-70	7.01873e-66
Fam195b	EC	0.338618	0.594	0.409	5.38631e-70	9.23914e-66
Ap1s1	EC	0.326773	0.363	0.197	1.19731e-69	2.05374e-65
Hoxa7	EC	0.316448	0.277	0.123	1.26764e-69	2.17438e-65
Slc44a2	EC	0.356174	0.374	0.204	1.28957e-69	2.212e-65
Ttc28	EC	0.368771	0.467	0.281	1.5676e-69	2.68891e-65
Romo1	EC	0.329975	0.774	0.563	3.42584e-69	5.87635e-65
Rac1	EC	0.292507	0.786	0.652	1.2198e-68	2.09232e-64
Tmed10	EC	0.303145	0.782	0.628	1.23941e-68	2.12595e-64
Sfxn3	EC	0.349149	0.334	0.173	5.36426e-68	9.20132e-64
Aes	EC	0.312301	0.791	0.594	8.20278e-68	1.40702e-63
Ppdpf	EC	0.325815	0.572	0.386	1.63157e-67	2.79863e-63
Pdgfa	EC	0.32723	0.478	0.282	1.92975e-67	3.3101e-63
Lsm2	EC	0.3027	0.348	0.181	2.42924e-67	4.16687e-63
Dtd1	EC	0.26525	0.284	0.129	5.11892e-67	8.78049e-63
Eif3i	EC	0.309088	0.726	0.562	1.09459e-66	1.87755e-62
Rnf7	EC	0.320463	0.616	0.436	2.99652e-66	5.13993e-62
Csnk1e	EC	0.286508	0.311	0.153	4.31428e-66	7.40028e-62
Lox	EC	0.347957	0.398	0.23	1.06763e-65	1.83131e-61
0610010K14Rik	EC	0.290325	0.369	0.199	1.08598e-65	1.86278e-61
Erp29	EC	0.308135	0.587	0.402	1.32644e-65	2.27524e-61
Golim4	EC	0.346272	0.466	0.291	3.80563e-65	6.5278e-61
Nedd8	EC	0.300946	0.844	0.667	1.01698e-64	1.74443e-60
H1f0	EC	0.336156	0.36	0.195	1.65191e-64	2.83352e-60
Mrps33	EC	0.301738	0.552	0.37	8.35012e-64	1.4323e-59
Wbp2	EC	0.290322	0.57	0.386	8.70635e-64	1.4934e-59
Zfyve21	EC	0.332716	0.417	0.251	3.46082e-63	5.93634e-59
Copz2	EC	0.294224	0.578	0.378	4.96374e-63	8.51431e-59
Tcf25	EC	0.333399	0.581	0.414	5.74194e-63	9.84914e-59
Dpysl2	EC	0.305242	0.442	0.268	9.42402e-63	1.6165e-58
Tspo	EC	0.275399	0.924	0.781	1.35823e-62	2.32977e-58
BC029722	EC	0.294189	0.294	0.146	1.96706e-62	3.37411e-58
Cd9	EC	0.295486	0.95	0.701	7.38003e-62	1.2659e-57
Fis1	EC	0.291157	0.749	0.605	8.57199e-62	1.47035e-57
Mrps24	EC	0.300252	0.633	0.453	9.80725e-62	1.68224e-57
Cope	EC	0.3155	0.681	0.507	3.46929e-61	5.95087e-57
Scarb2	EC	0.351731	0.502	0.337	4.67765e-61	8.02357e-57
Cers5	EC	0.305543	0.364	0.207	1.822e-60	3.12527e-56
Ddrgk1	EC	0.31434	0.543	0.372	2.34287e-60	4.01872e-56
Cox7a2	EC	0.264826	0.921	0.755	2.35767e-60	4.04411e-56
Abhd16a	EC	0.298807	0.397	0.233	2.43715e-60	4.18045e-56
Rgs3	EC	0.316881	0.3	0.155	5.81616e-60	9.97645e-56
Nras	EC	0.270518	0.312	0.157	5.84015e-60	1.00176e-55
Ids	EC	0.308744	0.272	0.133	6.31852e-60	1.08382e-55
Hint2	EC	0.325328	0.433	0.268	6.93729e-60	1.18995e-55
Cers2	EC	0.299799	0.467	0.3	8.67129e-60	1.48739e-55
Sdhaf4	EC	0.296601	0.309	0.161	9.0598e-60	1.55403e-55
Slc25a11	EC	0.294492	0.38	0.219	9.51701e-60	1.63245e-55
Fundc2	EC	0.32378	0.549	0.382	1.10294e-59	1.89187e-55
Psme2	EC	0.292982	0.657	0.494	1.22169e-59	2.09556e-55
Atp5k	EC	0.305669	0.843	0.647	1.50132e-59	2.57521e-55
Gabarapl2	EC	0.278727	0.783	0.647	1.79125e-59	3.07254e-55
Ralb	EC	0.289793	0.283	0.142	1.80594e-59	3.09772e-55
Gipc1	EC	0.288142	0.31	0.165	6.93123e-59	1.18891e-54
Herc2	EC	0.301894	0.257	0.12	7.8234e-59	1.34195e-54
Txndc15	EC	0.304381	0.461	0.301	4.22091e-58	7.24012e-54
Prkcsh	EC	0.329057	0.376	0.224	5.61722e-58	9.63522e-54
Tmbim4	EC	0.284768	0.518	0.345	6.51146e-58	1.11691e-53
Creld1	EC	0.303927	0.354	0.204	2.84322e-57	4.87698e-53
Fam173a	EC	0.285696	0.392	0.23	5.38777e-57	9.24164e-53
Ssbp4	EC	0.280296	0.33	0.179	6.84737e-57	1.17453e-52
Nfic	EC	0.329144	0.422	0.265	7.69972e-57	1.32073e-52
Tmem9	EC	0.285205	0.297	0.155	1.18488e-56	2.03242e-52
Gnb1	EC	0.316599	0.658	0.512	1.2904e-56	2.21342e-52
Bad	EC	0.306521	0.416	0.261	1.35772e-56	2.3289e-52
Gemin7	EC	0.303216	0.519	0.355	3.22812e-56	5.53719e-52
Ndufc1	EC	0.28241	0.72	0.512	1.24437e-55	2.13446e-51
Ctgf	EC	0.505188	0.592	0.396	1.72374e-55	2.95673e-51
Emilin1	EC	0.310267	0.294	0.154	1.85035e-55	3.1739e-51
Wasf2	EC	0.313388	0.495	0.335	1.95355e-55	3.35093e-51
Anp32a	EC	0.253898	0.716	0.571	2.70265e-55	4.63586e-51
Crlf2	EC	0.263792	0.436	0.262	3.9787e-55	6.82466e-51
Ier3ip1	EC	0.305408	0.649	0.497	4.01859e-55	6.89308e-51
Tceal8	EC	0.296528	0.427	0.273	1.36425e-53	2.34009e-49
Chmp5	EC	0.294822	0.56	0.404	1.4963e-53	2.5666e-49
Ei24	EC	0.263028	0.308	0.168	1.54721e-53	2.65392e-49
Stra13	EC	0.298194	0.514	0.356	1.80885e-53	3.10272e-49
Kdelr2	EC	0.291308	0.479	0.32	6.28844e-53	1.07866e-48
Med28	EC	0.28444	0.669	0.514	8.04923e-53	1.38068e-48
Amotl1	EC	0.299341	0.284	0.151	9.92992e-53	1.70328e-48
Lgmn	EC	0.30902	0.464	0.308	1.18384e-52	2.03065e-48
Cr1l	EC	0.26682	0.442	0.282	1.33757e-52	2.29434e-48
Ltbp3	EC	0.308307	0.465	0.304	1.63658e-52	2.80722e-48
Tm2d3	EC	0.305408	0.361	0.217	1.90141e-52	3.26148e-48
Sdf2	EC	0.295641	0.518	0.361	2.37438e-52	4.07277e-48
Mob2	EC	0.325512	0.481	0.319	3.66424e-52	6.28526e-48
2900026A02Rik	EC	0.29606	0.287	0.153	4.17539e-52	7.16205e-48
Chchd7	EC	0.264637	0.334	0.188	1.05231e-51	1.80503e-47
Ndufs5	EC	0.258522	0.749	0.543	1.66637e-51	2.85833e-47
Casp12	EC	0.273844	0.329	0.188	3.03079e-51	5.19871e-47
Por	EC	0.315393	0.406	0.249	5.78359e-51	9.92059e-47
Ap2b1	EC	0.252556	0.309	0.166	7.98448e-51	1.36958e-46
Ost4	EC	0.262599	0.839	0.689	8.47811e-51	1.45425e-46
Efcab14	EC	0.255761	0.26	0.131	2.44647e-50	4.19642e-46
Atpif1	EC	0.276151	0.737	0.56	6.84165e-50	1.17355e-45
Aida	EC	0.256526	0.283	0.149	9.4506e-50	1.62106e-45
1110038F14Rik	EC	0.261596	0.307	0.171	1.04548e-49	1.79331e-45
Iscu	EC	0.260912	0.686	0.496	1.8681e-49	3.20435e-45
Brk1	EC	0.268366	0.725	0.587	2.09656e-49	3.59624e-45
Mrpl28	EC	0.295249	0.412	0.271	2.301e-49	3.9469e-45
Unc50	EC	0.260061	0.425	0.274	3.82677e-49	6.56406e-45
Ier2	EC	0.298665	0.824	0.726	4.59465e-49	7.8812e-45
Nudc	EC	0.269917	0.558	0.4	5.706e-49	9.7875e-45
Perp	EC	0.374301	0.393	0.247	1.00531e-48	1.72441e-44
Lamb2	EC	0.296375	0.59	0.397	1.60337e-48	2.75026e-44
Emc4	EC	0.276062	0.458	0.31	3.17335e-48	5.44325e-44
Ginm1	EC	0.260529	0.517	0.357	8.79946e-48	1.50937e-43
Apoa1bp	EC	0.265675	0.459	0.31	7.75935e-47	1.33096e-42
Guk1	EC	0.289669	0.478	0.332	9.18981e-47	1.57633e-42
Kctd10	EC	0.295699	0.465	0.315	1.15946e-46	1.98883e-42
Snrnp27	EC	0.28804	0.597	0.444	1.70486e-46	2.92434e-42
Cbx1	EC	0.256819	0.401	0.255	2.02939e-46	3.48101e-42
Cxx1a	EC	0.32108	0.438	0.292	3.16444e-46	5.42796e-42
Fmo2	EC	0.273764	0.61	0.406	5.58842e-46	9.58581e-42
Park7	EC	0.256503	0.786	0.608	9.76551e-46	1.67508e-41
Ext2	EC	0.258528	0.284	0.158	1.10899e-45	1.90226e-41
Ybx3	EC	0.309277	0.41	0.273	1.12686e-45	1.9329e-41
Rbms2	EC	0.280733	0.39	0.25	1.33991e-45	2.29836e-41
Uqcc3	EC	0.275819	0.478	0.331	5.68113e-45	9.74484e-41
Tspan31	EC	0.256207	0.37	0.236	9.75231e-45	1.67281e-40
Scamp3	EC	0.265817	0.365	0.229	1.13505e-44	1.94696e-40
Pdrg1	EC	0.267283	0.435	0.295	2.06853e-44	3.54815e-40
Rit1	EC	0.263132	0.365	0.231	2.11377e-44	3.62576e-40
Plod3	EC	0.252271	0.259	0.138	2.77306e-44	4.75662e-40
Cdc37	EC	0.259229	0.651	0.502	4.93182e-44	8.45955e-40
Smim10l1	EC	0.265316	0.461	0.317	8.67964e-44	1.48882e-39
Bbip1	EC	0.264175	0.419	0.277	9.81547e-44	1.68365e-39
Lsm7	EC	0.265464	0.408	0.269	1.53573e-43	2.63424e-39
Mesdc2	EC	0.259949	0.394	0.254	1.80759e-43	3.10055e-39
Smco4	EC	0.271416	0.346	0.217	2.96985e-43	5.09419e-39
Socs2	EC	0.255596	0.327	0.194	6.60991e-43	1.1338e-38
Vdac3	EC	0.258272	0.594	0.444	7.57359e-43	1.2991e-38
1810043H04Rik	EC	0.268328	0.451	0.309	9.01625e-43	1.54656e-38
Ganab	EC	0.251476	0.26	0.142	1.5457e-42	2.65134e-38
Etfb	EC	0.267444	0.528	0.384	1.60709e-42	2.75665e-38
Polr2i	EC	0.279268	0.443	0.308	2.55959e-42	4.39046e-38
Crtap	EC	0.257243	0.367	0.235	3.07268e-42	5.27056e-38
Arglu1	EC	0.260484	0.39	0.252	6.10297e-42	1.04684e-37
Polr2j	EC	0.280155	0.446	0.314	8.72297e-42	1.49625e-37
Ptov1	EC	0.261512	0.493	0.343	9.55967e-42	1.63977e-37
Ywhab	EC	0.26307	0.62	0.485	1.16258e-41	1.99417e-37
Tex264	EC	0.255294	0.388	0.256	1.29142e-41	2.21518e-37
Calu	EC	0.254717	0.485	0.343	1.41037e-41	2.41921e-37
Usf2	EC	0.253796	0.394	0.256	3.1535e-41	5.4092e-37
Cd59a	EC	0.308621	0.296	0.174	1.99379e-40	3.41995e-36
Psmc3	EC	0.254595	0.603	0.46	2.76291e-40	4.73922e-36
Leprot	EC	0.263484	0.428	0.297	3.50361e-40	6.00974e-36
Mrpl12	EC	0.259481	0.424	0.29	5.34613e-40	9.17022e-36
Tnfsf12	EC	0.264189	0.381	0.252	6.39402e-40	1.09677e-35
Myo1c	EC	0.276746	0.374	0.243	6.86765e-40	1.17801e-35
Ssna1	EC	0.257195	0.423	0.295	8.25405e-40	1.41582e-35
Akt1	EC	0.255406	0.345	0.219	1.20539e-39	2.06761e-35
Psmc1	EC	0.255762	0.418	0.291	7.22456e-39	1.23923e-34
Tbrg1	EC	0.251616	0.51	0.381	1.09576e-38	1.87956e-34
Trip6	EC	0.263978	0.281	0.167	1.37337e-38	2.35574e-34
Selenbp1	EC	0.281907	0.3	0.184	1.94481e-38	3.33594e-34
Ebna1bp2	EC	0.252521	0.391	0.268	2.67318e-38	4.58531e-34
Ube2h	EC	0.252781	0.366	0.24	8.49036e-38	1.45635e-33
Smarca2	EC	0.284282	0.38	0.258	9.88557e-38	1.69567e-33
Eif4g1	EC	0.25931	0.388	0.263	1.44233e-37	2.47403e-33
Atp1a1	EC	0.267203	0.442	0.312	3.43721e-37	5.89584e-33
Sept2	EC	0.253083	0.429	0.301	5.91179e-37	1.01405e-32
Rtn4	EC	0.260235	0.655	0.523	9.28775e-37	1.59313e-32
Yipf3	EC	0.260438	0.462	0.341	2.13084e-35	3.65503e-31
Ktn1	EC	0.257495	0.37	0.25	2.71086e-34	4.64994e-30
Usp50	EC	0.268985	0.425	0.311	9.98834e-32	1.7133e-27
Naa38	EC	0.264149	0.486	0.38	2.39171e-30	4.1025e-26
Cxcl12	EC	0.284002	0.278	0.187	1.71387e-23	2.93981e-19
Ier3	EC	0.256829	0.524	0.423	1.48487e-22	2.547e-18
Ly6a	EC	0.403731	0.479	0.372	1.99162e-20	3.41622e-16
Cd74	B cell	3.54048	0.994	0.455	0	0
H2-Aa	B cell	3.12853	0.983	0.313	0	0
H2-Ab1	B cell	2.96924	0.984	0.336	0	0
Cd79a	B cell	2.90898	0.984	0.091	0	0
H2-Eb1	B cell	2.88083	0.978	0.214	0	0
Ly6d	B cell	2.46345	0.804	0.066	0	0
H2-DMb2	B cell	2.42568	0.89	0.062	0	0
Cd83	B cell	2.38797	0.862	0.117	0	0
Cd79b	B cell	2.0031	0.679	0.046	0	0
Ms4a1	B cell	1.97296	0.689	0.025	0	0
Ccr7	B cell	1.83353	0.814	0.121	0	0
Ebf1	B cell	1.80142	0.942	0.418	0	0
Fcmr	B cell	1.79079	0.623	0.028	0	0
H2-Ob	B cell	1.76772	0.688	0.039	0	0
H2-DMa	B cell	1.747	0.765	0.096	0	0
Serp1	B cell	1.60382	0.886	0.469	0	0
Cd37	B cell	1.59976	0.797	0.179	0	0
Gm8369	B cell	1.53216	0.614	0.093	0	0
Mzb1	B cell	1.42092	0.491	0.029	0	0
H2-Oa	B cell	1.39772	0.511	0.025	0	0
Rel	B cell	1.34151	0.584	0.137	0	0
Hvcn1	B cell	1.32714	0.475	0.034	0	0
Fcrla	B cell	1.3197	0.417	0.015	0	0
Cd72	B cell	1.29071	0.442	0.036	0	0
Napsa	B cell	1.25851	0.56	0.09	0	0
Ets1	B cell	1.24919	0.65	0.195	0	0
Sub1	B cell	1.20485	0.954	0.845	0	0
Cd69	B cell	1.18233	0.551	0.134	0	0
Rps27rt	B cell	1.18138	0.999	0.96	0	0
Cd19	B cell	1.17526	0.413	0.015	0	0
Bank1	B cell	1.13792	0.391	0.013	0	0
Il2rg	B cell	1.13201	0.612	0.164	0	0
Satb1	B cell	1.12153	0.53	0.136	0	0
H3f3b	B cell	1.0861	1	0.966	0	0
Gm43603	B cell	1.08035	0.329	0.004	0	0
Plac8	B cell	1.07412	0.755	0.284	0	0
Fcer2a	B cell	1.05255	0.295	0.008	0	0
Btg1	B cell	1.05086	0.969	0.745	0	0
AC125149.3	B cell	1.045	0.32	0.013	0	0
Shisa5	B cell	1.04207	0.896	0.673	0	0
Tnfrsf13c	B cell	1.04118	0.302	0.011	0	0
Ctss	B cell	1.02805	0.699	0.155	0	0
Ly86	B cell	1.0228	0.394	0.04	0	0
Blnk	B cell	1.01782	0.341	0.018	0	0
Rps27	B cell	1.00012	1	0.999	0	0
Ptprcap	B cell	0.996119	0.525	0.124	0	0
A530040E14Rik	B cell	0.982803	0.306	0.012	0	0
Stap1	B cell	0.948805	0.329	0.039	0	0
Ralgps2	B cell	0.907143	0.295	0.02	0	0
Fcrl1	B cell	0.907048	0.293	0.014	0	0
Gm2000	B cell	0.895781	0.926	0.776	0	0
Rps19	B cell	0.895779	1	0.994	0	0
Siglecg	B cell	0.875995	0.278	0.011	0	0
Gm11808	B cell	0.87297	0.972	0.879	0	0
Uba52	B cell	0.868129	0.996	0.954	0	0
Spib	B cell	0.864181	0.265	0.008	0	0
Cxcr5	B cell	0.832753	0.256	0.01	0	0
Pou2af1	B cell	0.831543	0.265	0.012	0	0
Rbm39	B cell	0.82132	0.958	0.903	0	0
Fau	B cell	0.779415	1	0.999	0	0
Rpl18a	B cell	0.764591	1	0.998	0	0
Rps13	B cell	0.753016	0.996	0.978	0	0
Rps15a	B cell	0.721944	0.999	0.977	0	0
Rpl35	B cell	0.715523	1	0.955	0	0
Rpl32	B cell	0.709209	1	0.986	0	0
Rps18	B cell	0.667196	1	0.984	0	0
Rps7	B cell	0.663063	1	0.978	0	0
Rpl17	B cell	0.656141	1	0.987	0	0
Rpl13	B cell	0.650478	1	0.994	0	0
Rpl13a	B cell	0.64738	1	0.993	0	0
Rps24	B cell	0.639536	1	0.983	0	0
Rps28	B cell	0.637358	1	0.962	0	0
Rpl27	B cell	0.616219	0.99	0.953	0	0
Rpl37a	B cell	0.588249	1	0.995	0	0
Rpl36	B cell	0.580903	0.998	0.961	0	0
Rps9	B cell	0.54738	0.999	0.997	0	0
Rps5	B cell	0.541568	1	0.984	0	0
Rps16	B cell	0.518553	0.999	0.99	0	0
Rps6	B cell	0.500649	0.999	0.985	0	0
Rps29	B cell	0.485084	1	0.993	0	0
Hmgb2	B cell	0.966466	0.79	0.375	6.36078e-304	1.09106e-299
Mef2c	B cell	1.29795	0.7	0.362	1.52649e-300	2.61838e-296
Rasgef1b	B cell	0.931205	0.283	0.028	1.12087e-299	1.92263e-295
Cd52	B cell	0.782352	0.907	0.369	2.48927e-298	4.26984e-294
Unc93b1	B cell	1.07908	0.484	0.119	1.62141e-297	2.7812e-293
Rpl34	B cell	0.508769	0.998	0.978	1.66435e-292	2.85487e-288
Cd86	B cell	0.862954	0.3	0.035	1.33243e-288	2.28551e-284
Irf8	B cell	0.799935	0.42	0.08	1.45032e-285	2.48773e-281
Fam107b	B cell	1.06212	0.582	0.19	2.08596e-280	3.57805e-276
Rpl9	B cell	0.475407	0.998	0.988	3.71014e-277	6.364e-273
Dusp2	B cell	0.983526	0.564	0.163	1.24549e-275	2.13638e-271
Rpl19	B cell	0.49195	0.997	0.977	2.42888e-274	4.16625e-270
Rpl27a	B cell	0.523154	0.997	0.974	3.33167e-273	5.71482e-269
Cytip	B cell	0.982376	0.564	0.174	3.5464e-273	6.08313e-269
Wdr89	B cell	0.630656	0.96	0.92	2.115e-271	3.62785e-267
Gm9843	B cell	0.843998	0.876	0.787	3.00656e-268	5.15715e-264
Rpl8	B cell	0.490458	0.994	0.978	3.90347e-267	6.69563e-263
Stk17b	B cell	1.04316	0.682	0.315	5.49165e-264	9.41983e-260
Rpl4	B cell	0.53739	0.994	0.954	1.21446e-262	2.08317e-258
Jund	B cell	0.93377	0.978	0.952	6.14921e-258	1.05477e-253
Snx5	B cell	1.1406	0.581	0.245	1.13425e-257	1.94558e-253
Rpl11	B cell	0.492807	0.998	0.969	2.5054e-257	4.29751e-253
H2-DMb1	B cell	0.97889	0.387	0.086	5.3805e-251	9.22917e-247
Rpl37	B cell	0.41774	0.999	0.994	6.31259e-251	1.0828e-246
Rps11	B cell	0.479137	0.998	0.979	2.55752e-249	4.38691e-245
Rpl6	B cell	0.458568	0.998	0.967	6.10344e-245	1.04692e-240
Rpl35a	B cell	0.42111	0.999	0.984	9.16003e-245	1.57122e-240
Rps23	B cell	0.376066	1	0.991	9.48799e-242	1.62747e-237
Ly6e	B cell	0.724146	0.907	0.571	3.83834e-239	6.58391e-235
Rps14	B cell	0.375354	1	0.996	1.98654e-237	3.40751e-233
Ms4a4c	B cell	0.833706	0.33	0.057	2.95962e-237	5.07664e-233
Rpl23a	B cell	0.400353	0.999	0.987	8.53253e-236	1.46358e-231
Cd2	B cell	0.966053	0.454	0.12	3.33584e-234	5.72197e-230
Rpl23a-ps3	B cell	0.570807	0.967	0.918	5.45591e-229	9.35852e-225
Rpl38	B cell	0.465586	0.998	0.963	4.75514e-228	8.1565e-224
Rac2	B cell	0.713957	0.787	0.329	5.77003e-227	9.89733e-223
Gpr171	B cell	0.879038	0.291	0.047	3.26278e-222	5.59665e-218
Rhoh	B cell	0.92986	0.368	0.081	5.50212e-222	9.43778e-218
Rps20	B cell	0.491049	0.995	0.95	1.43925e-217	2.46874e-213
Rpl3	B cell	0.453226	0.994	0.952	1.58979e-217	2.72696e-213
Cnbp	B cell	0.718418	0.894	0.853	2.33799e-216	4.01036e-212
H3f3a	B cell	0.590786	0.974	0.943	7.34057e-213	1.25913e-208
Rpl18	B cell	0.446175	0.992	0.97	3.73621e-212	6.40872e-208
Coro1a	B cell	0.695116	0.753	0.314	1.28215e-210	2.19928e-206
Laptm5	B cell	0.818728	0.616	0.253	8.92756e-206	1.53134e-201
Scd1	B cell	1.11329	0.45	0.161	2.64935e-203	4.54443e-199
Ezr	B cell	0.979065	0.518	0.194	2.80878e-203	4.81789e-199
Rpsa	B cell	0.473283	0.983	0.948	2.90599e-198	4.98465e-194
B2m	B cell	0.438047	1	0.995	3.04255e-197	5.21889e-193
Il21r	B cell	0.819344	0.343	0.077	1.90819e-195	3.27312e-191
Rpl12	B cell	0.542074	0.947	0.898	1.50812e-194	2.58688e-190
Rplp2	B cell	0.391392	0.995	0.972	4.2134e-194	7.22724e-190
Rbm3	B cell	0.834237	0.762	0.585	3.7682e-193	6.46359e-189
Eif1	B cell	0.388831	0.998	0.999	6.79318e-193	1.16523e-188
Tsc22d3	B cell	0.937505	0.761	0.506	2.85403e-192	4.89552e-188
Rpl13-ps3	B cell	0.790893	0.773	0.619	3.12636e-190	5.36265e-186
Rps3	B cell	0.378673	0.999	0.987	1.05371e-188	1.80743e-184
Rpl39	B cell	0.421071	0.996	0.961	1.34393e-188	2.30525e-184
Limd2	B cell	0.862954	0.564	0.239	1.54468e-188	2.64958e-184
Srgn	B cell	0.315672	0.955	0.618	4.57224e-188	7.84276e-184
Ddx5	B cell	0.54733	0.958	0.95	5.28245e-188	9.06098e-184
Vps37b	B cell	0.737233	0.694	0.335	4.13103e-186	7.08596e-182
Ptma	B cell	0.511226	0.992	0.943	5.64061e-184	9.67534e-180
Rps15	B cell	0.389416	0.999	0.973	1.55099e-183	2.66041e-179
Rpl41	B cell	0.311515	1	0.999	4.12983e-183	7.08391e-179
Rpl23	B cell	0.385592	0.999	0.981	6.88418e-183	1.18084e-178
Rpl10a	B cell	0.445935	0.988	0.942	8.95711e-179	1.53641e-174
Rps26	B cell	0.465517	0.972	0.941	1.06847e-176	1.83275e-172
Rps4x	B cell	0.362213	0.998	0.976	3.63905e-175	6.24206e-171
Slc16a6	B cell	0.759967	0.277	0.057	2.39496e-173	4.10808e-169
Cd55	B cell	0.863541	0.371	0.111	2.25542e-172	3.86872e-168
Cd53	B cell	0.62802	0.685	0.297	2.90163e-172	4.97717e-168
Rpl14	B cell	0.372765	0.998	0.969	2.00639e-171	3.44157e-167
Gimap6	B cell	0.742444	0.559	0.239	2.84512e-171	4.88024e-167
Gm8730	B cell	0.556559	0.883	0.801	3.59132e-171	6.1602e-167
Eif3f	B cell	0.565621	0.911	0.886	2.7957e-170	4.79547e-166
Rps27a	B cell	0.329647	0.997	0.997	8.50843e-168	1.45945e-163
Ltb	B cell	0.823362	0.4	0.124	6.57846e-166	1.1284e-161
Rpl26	B cell	0.353489	0.999	0.974	2.05271e-165	3.52101e-161
Crem	B cell	0.956736	0.546	0.267	1.04101e-162	1.78565e-158
Rpl36a	B cell	0.420714	0.983	0.936	1.32889e-161	2.27944e-157
Rps25	B cell	0.367086	0.99	0.97	1.16755e-159	2.00271e-155
Tmem243	B cell	0.898159	0.447	0.187	5.7619e-158	9.88339e-154
Rplp0	B cell	0.320256	0.997	0.984	2.13101e-157	3.65532e-153
Rps10	B cell	0.402526	0.976	0.952	3.06127e-153	5.25099e-149
Tmsb10	B cell	0.321734	0.994	0.92	2.26272e-150	3.88124e-146
Ppp1r16b	B cell	0.796094	0.295	0.077	4.26244e-150	7.31137e-146
Inpp5d	B cell	0.727932	0.3	0.08	1.35021e-148	2.31601e-144
Rps3a1	B cell	0.326102	0.998	0.978	1.5783e-148	2.70725e-144
Apobec3	B cell	0.834218	0.336	0.105	2.63359e-147	4.51739e-143
Tra2b	B cell	0.793944	0.705	0.572	6.51788e-144	1.11801e-139
Arhgdib	B cell	0.538362	0.771	0.487	7.11491e-142	1.22042e-137
Syk	B cell	0.656898	0.258	0.06	6.71495e-141	1.15182e-136
Hnrnpf	B cell	0.756285	0.705	0.606	4.67354e-138	8.01653e-134
Rpl15	B cell	0.373983	0.983	0.937	9.14161e-137	1.56806e-132
Chchd10	B cell	0.829999	0.286	0.081	8.98784e-136	1.54168e-131
Rpl21	B cell	0.331892	0.997	0.974	1.03946e-133	1.78298e-129
Cxcr4	B cell	0.739869	0.378	0.134	1.38429e-133	2.37448e-129
Nr4a1	B cell	0.821924	0.67	0.45	2.14008e-131	3.67088e-127
Malat1	B cell	0.292774	1	0.999	1.04704e-128	1.79599e-124
Gmfg	B cell	0.51748	0.605	0.282	1.9944e-122	3.421e-118
Avl9	B cell	0.763076	0.312	0.107	1.63453e-121	2.80372e-117
Ubc	B cell	0.441202	0.97	0.975	1.58092e-119	2.71175e-115
Ptpn18	B cell	0.593797	0.541	0.266	5.12856e-119	8.79701e-115
Cyp4f18	B cell	0.55179	0.343	0.115	4.06791e-117	6.97769e-113
[truncated: 4,220 more rows]
