# Supplementary material for: Single-cell gene profiling and lineage tracing analyses revealed novel mechanisms of endothelial repair by progenitors
Source: Cell Mol Life Sci. 2020 Mar 13;77(24):5299–320. doi: 10.1007/s00018-020-03480-4 (PMC11104897; doi:10.1007/s00018-020-03480-4)
Supplement: Supplementary file 3 — Supplementary file3 (XLSX 498 kb) [file 18_2020_3480_MOESM3_ESM.xlsx]

## Sheet: Table S2
Upregulated differentiated expressed genes in each cluster (Integrated analysis of four scRNA-seq datasets)
gene	cluster	avg_logFC	pct.1	pct.2	p_val	p_val_adj
Myl9	C1	1.48096	0.998	0.516	0	0
Acta2	C1	1.47172	0.999	0.602	0	0
Tagln	C1	1.45907	0.998	0.471	0	0
Tpm2	C1	1.42924	0.998	0.449	0	0
Csrp2	C1	1.42673	0.996	0.559	0	0
Myh11	C1	1.42604	0.997	0.316	0	0
Sost	C1	1.42586	0.937	0.238	0	0
Cnn1	C1	1.38129	0.996	0.298	0	0
Dstn	C1	1.32832	1	0.7	0	0
Lmod1	C1	1.27907	0.979	0.255	0	0
Igfbp7	C1	1.26843	1	0.74	0	0
Sh3bgr	C1	1.2675	0.951	0.197	0	0
Flna	C1	1.22896	0.997	0.536	0	0
Itga8	C1	1.17601	0.991	0.279	0	0
Csrp1	C1	1.16899	0.994	0.51	0	0
Tpm1	C1	1.15733	0.999	0.487	0	0
Npnt	C1	1.12608	0.923	0.2	0	0
Ptgis	C1	1.11655	0.988	0.508	0	0
E030013I19Rik	C1	1.11405	0.727	0.102	0	0
Serpine2	C1	1.11028	0.989	0.326	0	0
Ppp1r14a	C1	1.0998	0.985	0.32	0	0
Myl6	C1	1.09152	1	0.951	0	0
Col18a1	C1	1.08862	0.955	0.272	0	0
Map1b	C1	1.08144	0.969	0.308	0	0
Postn	C1	1.07514	0.94	0.269	0	0
St5	C1	1.06572	0.891	0.189	0	0
Cald1	C1	1.05602	0.997	0.531	0	0
Vim	C1	1.05572	0.999	0.824	0	0
Ramp1	C1	1.05066	0.953	0.274	0	0
Tns1	C1	1.04574	0.963	0.457	0	0
Mylk	C1	1.03087	0.976	0.296	0	0
1190005I06Rik	C1	1.02303	0.799	0.125	0	0
Actg2	C1	0.992191	0.708	0.153	0	0
Tcap	C1	0.98082	0.709	0.141	0	0
Fbxl22	C1	0.968412	0.775	0.159	0	0
Cryab	C1	0.966458	0.95	0.388	0	0
Hspb6	C1	0.958784	0.804	0.158	0	0
Nexn	C1	0.937945	0.873	0.192	0	0
Rbpms	C1	0.928159	0.962	0.376	0	0
Cbr2	C1	0.917628	0.881	0.239	0	0
Actn1	C1	0.916216	0.99	0.432	0	0
Fmo3	C1	0.911125	0.426	0.047	0	0
Pbxip1	C1	0.908754	0.975	0.39	0	0
Nov	C1	0.90854	0.819	0.204	0	0
Synpo2	C1	0.908144	0.895	0.208	0	0
Hspb2	C1	0.906353	0.821	0.17	0	0
Rgs5	C1	0.905796	0.631	0.179	0	0
Dmpk	C1	0.893023	0.848	0.191	0	0
Hspb7	C1	0.891718	0.827	0.177	0	0
Fblim1	C1	0.891616	0.976	0.382	0	0
Hspb1	C1	0.88866	0.984	0.576	0	0
Mustn1	C1	0.887014	0.849	0.306	0	0
Pdlim3	C1	0.886084	0.869	0.232	0	0
Kcnmb1	C1	0.881403	0.758	0.115	0	0
Hacd1	C1	0.878063	0.847	0.194	0	0
Sgcg	C1	0.874652	0.748	0.117	0	0
Fxyd1	C1	0.873173	0.987	0.465	0	0
Smtn	C1	0.852774	0.935	0.283	0	0
Adcy5	C1	0.852378	0.763	0.137	0	0
Rbp4	C1	0.845897	0.804	0.266	0	0
Rcan2	C1	0.836786	0.875	0.224	0	0
Ccdc3	C1	0.835316	0.859	0.236	0	0
Efhd1	C1	0.834066	0.806	0.174	0	0
Mfge8	C1	0.830452	0.991	0.558	0	0
Smarcd3	C1	0.817642	0.735	0.144	0	0
Optc	C1	0.812162	0.685	0.116	0	0
Snhg18	C1	0.812082	0.939	0.395	0	0
Mgp	C1	0.811967	0.998	0.856	0	0
Stbd1	C1	0.807029	0.661	0.148	0	0
Enah	C1	0.805191	0.815	0.189	0	0
Mylk4	C1	0.800793	0.609	0.084	0	0
Ptms	C1	0.798434	0.977	0.595	0	0
Sod3	C1	0.793994	0.98	0.577	0	0
Lpp	C1	0.792494	0.942	0.332	0	0
Pcdh7	C1	0.784848	0.905	0.263	0	0
Rasl12	C1	0.783163	0.702	0.108	0	0
Fhl1	C1	0.781068	0.987	0.547	0	0
Mtus2	C1	0.774421	0.626	0.09	0	0
Pls3	C1	0.773522	0.978	0.424	0	0
Pdlim1	C1	0.767564	0.887	0.341	0	0
Cdo1	C1	0.765704	0.665	0.15	0	0
Wfdc1	C1	0.76508	0.871	0.26	0	0
Ndrg2	C1	0.764695	0.889	0.277	0	0
Susd5	C1	0.763795	0.73	0.135	0	0
Ppp1r12b	C1	0.763272	0.777	0.186	0	0
Filip1l	C1	0.760804	0.821	0.255	0	0
Vcan	C1	0.757625	0.567	0.139	0	0
Pdlim7	C1	0.750645	0.935	0.378	0	0
Lmcd1	C1	0.747302	0.878	0.319	0	0
Hcfc1r1	C1	0.745184	0.964	0.519	0	0
Lgals1	C1	0.737228	0.998	0.775	0	0
Tgfb1i1	C1	0.734146	0.841	0.283	0	0
Higd1a	C1	0.731282	0.927	0.481	0	0
Mcam	C1	0.728403	0.772	0.2	0	0
Oxct1	C1	0.725233	0.905	0.355	0	0
Cyb5r3	C1	0.723095	0.943	0.472	0	0
Cfl2	C1	0.72078	0.896	0.332	0	0
Rock1	C1	0.718119	0.898	0.379	0	0
Nox4	C1	0.717109	0.778	0.205	0	0
Art3	C1	0.705078	0.39	0.058	0	0
Cpe	C1	0.704933	0.997	0.574	0	0
Slmap	C1	0.70241	0.911	0.302	0	0
Ogn	C1	0.701705	0.981	0.45	0	0
Fibin	C1	0.699758	0.725	0.193	0	0
Bcam	C1	0.687825	0.944	0.364	0	0
Spint2	C1	0.687569	0.824	0.291	0	0
Ppp1r12a	C1	0.686615	0.867	0.313	0	0
mt-Nd4	C1	0.68232	0.997	0.918	0	0
mt-Cytb	C1	0.679717	0.997	0.957	0	0
mt-Nd1	C1	0.677016	0.996	0.947	0	0
Fstl3	C1	0.675892	0.664	0.137	0	0
Lims2	C1	0.670529	0.868	0.336	0	0
Ncam1	C1	0.669799	0.824	0.231	0	0
mt-Nd2	C1	0.666837	0.992	0.834	0	0
Wisp2	C1	0.664147	0.686	0.19	0	0
Itih4	C1	0.661124	0.508	0.089	0	0
Cped1	C1	0.660753	0.903	0.341	0	0
Mfap4	C1	0.659237	0.896	0.415	0	0
Slc25a4	C1	0.658806	0.985	0.662	0	0
Slc22a1	C1	0.657366	0.434	0.063	0	0
Sparc	C1	0.656564	0.999	0.836	0	0
Bgn	C1	0.655362	0.998	0.725	0	0
Dmd	C1	0.652922	0.735	0.187	0	0
Samd4	C1	0.647156	0.689	0.167	0	0
Rbpms2	C1	0.646586	0.615	0.102	0	0
Gstm1	C1	0.642365	0.976	0.649	0	0
Thsd4	C1	0.642189	0.607	0.103	0	0
Wwp2	C1	0.633461	0.651	0.155	0	0
Ptprz1	C1	0.626319	0.488	0.078	0	0
Pcp4l1	C1	0.622466	0.664	0.139	0	0
Gucy1b3	C1	0.620823	0.612	0.119	0	0
Plin4	C1	0.619203	0.553	0.084	0	0
Lgr6	C1	0.616399	0.529	0.073	0	0
Eln	C1	0.615898	0.985	0.548	0	0
Atp2a2	C1	0.615885	0.839	0.309	0	0
Pkp4	C1	0.614622	0.719	0.205	0	0
Prkcdbp	C1	0.613798	0.956	0.541	0	0
Aebp1	C1	0.611605	0.973	0.532	0	0
Rasl11b	C1	0.610625	0.677	0.191	0	0
Speg	C1	0.601634	0.564	0.092	0	0
Dsp	C1	0.600393	0.502	0.068	0	0
Aoc3	C1	0.598646	0.593	0.111	0	0
Itgb1	C1	0.596784	0.979	0.574	0	0
mt-Co3	C1	0.595354	0.997	0.97	0	0
Ldhb	C1	0.595245	0.695	0.19	0	0
Gucy1a3	C1	0.590106	0.622	0.137	0	0
Mt1	C1	0.589359	0.97	0.698	0	0
Vwc2	C1	0.588245	0.453	0.074	0	0
Nrtn	C1	0.58705	0.483	0.081	0	0
2010111I01Rik	C1	0.586802	0.717	0.229	0	0
Tmem38b	C1	0.585965	0.643	0.161	0	0
Tspan2	C1	0.585485	0.62	0.141	0	0
Cspg4	C1	0.584859	0.57	0.107	0	0
Itga9	C1	0.584672	0.704	0.212	0	0
Ctgf	C1	0.582573	0.896	0.394	0	0
Ccdc107	C1	0.582251	0.804	0.282	0	0
Zak	C1	0.580851	0.639	0.15	0	0
Ltbp1	C1	0.576403	0.853	0.314	0	0
Fat1	C1	0.573688	0.632	0.165	0	0
Ccdc42	C1	0.572519	0.407	0.078	0	0
Vcl	C1	0.571959	0.769	0.256	0	0
Fra10ac1	C1	0.571401	0.474	0.089	0	0
Pdgfa	C1	0.56823	0.702	0.215	0	0
Cnn3	C1	0.567961	0.91	0.471	0	0
Rgs4	C1	0.567807	0.487	0.087	0	0
Sh3bgrl	C1	0.566697	0.949	0.471	0	0
Mrvi1	C1	0.563319	0.559	0.101	0	0
Dst	C1	0.562014	0.842	0.354	0	0
Fermt2	C1	0.560112	0.88	0.376	0	0
Nupr1	C1	0.555937	0.99	0.658	0	0
Myom1	C1	0.55447	0.532	0.092	0	0
Msrb1	C1	0.553481	0.922	0.451	0	0
Mir143hg	C1	0.553393	0.415	0.067	0	0
Gm13889	C1	0.55279	0.586	0.141	0	0
Tmem110	C1	0.552703	0.601	0.161	0	0
Ift43	C1	0.552691	0.688	0.209	0	0
Snta1	C1	0.551941	0.616	0.148	0	0
Hist1h2bc	C1	0.548608	0.826	0.412	0	0
Kank1	C1	0.548277	0.668	0.191	0	0
Jph2	C1	0.548071	0.548	0.107	0	0
Net1	C1	0.545516	0.559	0.144	0	0
Nudt4	C1	0.545167	0.824	0.335	0	0
Scube3	C1	0.544354	0.502	0.081	0	0
Npy1r	C1	0.542941	0.437	0.069	0	0
Perp	C1	0.54193	0.603	0.161	0	0
Lrrfip1	C1	0.539032	0.899	0.424	0	0
Limch1	C1	0.533625	0.669	0.22	0	0
Myh10	C1	0.532463	0.675	0.214	0	0
Kcnab1	C1	0.532436	0.525	0.104	0	0
Nkd1	C1	0.532049	0.536	0.104	0	0
Emc8	C1	0.531358	0.658	0.204	0	0
2310022B05Rik	C1	0.530107	0.596	0.152	0	0
Map3k7cl	C1	0.530078	0.49	0.083	0	0
Tmsb4x	C1	0.529022	1	0.997	0	0
Rbp1	C1	0.527727	0.966	0.585	0	0
Dpysl3	C1	0.527516	0.676	0.201	0	0
mt-Atp6	C1	0.525944	0.997	0.972	0	0
Col4a2	C1	0.52522	0.75	0.264	0	0
Filip1	C1	0.524942	0.463	0.076	0	0
2200002D01Rik	C1	0.523523	0.456	0.115	0	0
Plcb4	C1	0.52093	0.686	0.222	0	0
Ilk	C1	0.520029	0.891	0.44	0	0
Itgb5	C1	0.519444	0.862	0.359	0	0
Ntf3	C1	0.519117	0.567	0.134	0	0
Rarres2	C1	0.517676	0.968	0.487	0	0
Clic4	C1	0.514833	0.91	0.451	0	0
Hspb8	C1	0.514332	0.601	0.171	0	0
Fmo2	C1	0.50277	0.833	0.398	0	0
Map1lc3a	C1	0.502626	0.937	0.569	0	0
Serf2	C1	0.500306	0.998	0.944	0	0
Ybx1	C1	0.498886	0.982	0.849	0	0
Ldb3	C1	0.4986	0.441	0.059	0	0
Rexo2	C1	0.496725	0.89	0.467	0	0
Marveld1	C1	0.496274	0.675	0.22	0	0
Zyx	C1	0.494619	0.948	0.55	0	0
Lhfp	C1	0.492418	0.927	0.451	0	0
Anxa11	C1	0.492398	0.77	0.315	0	0
Prelp	C1	0.492356	0.76	0.284	0	0
Pdcl3	C1	0.491687	0.814	0.362	0	0
Serpini1	C1	0.491492	0.484	0.093	0	0
Pmepa1	C1	0.490379	0.881	0.407	0	0
Pde4dip	C1	0.487939	0.483	0.092	0	0
Asb2	C1	0.48532	0.433	0.063	0	0
Zfhx3	C1	0.483526	0.728	0.259	0	0
Actn4	C1	0.482475	0.898	0.447	0	0
mt-Co2	C1	0.479117	0.997	0.949	0	0
Cox7c	C1	0.474171	0.989	0.835	0	0
Dynll1	C1	0.472451	0.993	0.834	0	0
Dtna	C1	0.468556	0.402	0.063	0	0
Wtip	C1	0.46593	0.424	0.076	0	0
Zc2hc1a	C1	0.463686	0.582	0.163	0	0
Osr1	C1	0.463331	0.694	0.232	0	0
Atp1a2	C1	0.463123	0.66	0.195	0	0
Uchl1	C1	0.461184	0.483	0.141	0	0
Bri3	C1	0.458677	0.963	0.651	0	0
Anapc7	C1	0.458592	0.507	0.137	0	0
Hmgn3	C1	0.458496	0.742	0.298	0	0
Plekho1	C1	0.456404	0.526	0.127	0	0
Fn1	C1	0.455695	0.897	0.527	0	0
Cox6c	C1	0.452077	0.994	0.831	0	0
Dnajb4	C1	0.451315	0.762	0.328	0	0
Mlf2	C1	0.450575	0.84	0.418	0	0
Ndufa11	C1	0.45016	0.911	0.547	0	0
Fam162a	C1	0.449848	0.728	0.305	0	0
S100a4	C1	0.449588	0.667	0.292	0	0
Myoz2	C1	0.447754	0.311	0.033	0	0
Gnb4	C1	0.447687	0.558	0.156	0	0
Hspg2	C1	0.447538	0.831	0.392	0	0
Ppp1cb	C1	0.445774	0.91	0.485	0	0
Htr1b	C1	0.445591	0.348	0.038	0	0
mt-Nd3	C1	0.444333	0.913	0.545	0	0
Tpi1	C1	0.441285	0.808	0.391	0	0
Map1a	C1	0.440069	0.448	0.092	0	0
4930523C07Rik	C1	0.437838	0.855	0.441	0	0
Ckb	C1	0.437742	0.716	0.341	0	0
Gstm2	C1	0.436933	0.752	0.32	0	0
Pi15	C1	0.43647	0.634	0.223	0	0
Dact3	C1	0.436256	0.457	0.09	0	0
Fam129a	C1	0.432714	0.642	0.23	0	0
Pgm5	C1	0.432063	0.465	0.106	0	0
Tln1	C1	0.431354	0.82	0.4	0	0
Rhobtb1	C1	0.430091	0.435	0.088	0	0
Cdh13	C1	0.429525	0.747	0.27	0	0
Sorl1	C1	0.42806	0.56	0.159	0	0
Napepld	C1	0.426809	0.368	0.057	0	0
Ndufb2	C1	0.426485	0.895	0.513	0	0
Tcea3	C1	0.426146	0.466	0.112	0	0
Manbal	C1	0.425532	0.627	0.224	0	0
Msrb3	C1	0.42427	0.48	0.115	0	0
Josd2	C1	0.423222	0.598	0.223	0	0
Itga7	C1	0.423058	0.395	0.066	0	0
Wif1	C1	0.419475	0.317	0.044	0	0
Auts2	C1	0.417956	0.612	0.196	0	0
Ndufv3	C1	0.417878	0.897	0.538	0	0
Pdlim4	C1	0.417499	0.616	0.222	0	0
Anln	C1	0.417376	0.334	0.039	0	0
Tceal6	C1	0.416821	0.251	0.022	0	0
Cacna2d1	C1	0.416803	0.495	0.132	0	0
Atp5g3	C1	0.415954	0.856	0.509	0	0
Ppia	C1	0.415552	1	0.96	0	0
Nenf	C1	0.415518	0.966	0.59	0	0
Shisa4	C1	0.414997	0.478	0.133	0	0
Cd151	C1	0.414103	0.824	0.392	0	0
Tacc2	C1	0.412372	0.513	0.143	0	0
Rsu1	C1	0.411617	0.861	0.453	0	0
Kif1c	C1	0.410728	0.52	0.151	0	0
Dctn6	C1	0.409013	0.688	0.286	0	0
Arhgef17	C1	0.408174	0.393	0.074	0	0
Gnai1	C1	0.404926	0.441	0.106	0	0
Ttc28	C1	0.404894	0.63	0.24	0	0
Slc48a1	C1	0.403254	0.706	0.297	0	0
Qsox1	C1	0.402136	0.687	0.272	0	0
Npr1	C1	0.401371	0.616	0.223	0	0
Hmgcs2	C1	0.400813	0.384	0.077	0	0
Lamb2	C1	0.399989	0.858	0.417	0	0
Grb14	C1	0.398732	0.367	0.061	0	0
Vasn	C1	0.396244	0.577	0.183	0	0
Oat	C1	0.395789	0.91	0.519	0	0
Ndufs5	C1	0.395212	0.918	0.551	0	0
Tmem47	C1	0.394607	0.572	0.194	0	0
Cd200	C1	0.394277	0.948	0.515	0	0
Hebp1	C1	0.393892	0.48	0.131	0	0
Xpr1	C1	0.39376	0.516	0.161	0	0
Il17b	C1	0.391506	0.267	0.021	0	0
Fam13c	C1	0.391307	0.394	0.086	0	0
Rras	C1	0.389286	0.771	0.343	0	0
Fbxo32	C1	0.38623	0.448	0.121	0	0
Ndufb9	C1	0.385934	0.901	0.56	0	0
Ndufa4	C1	0.38584	0.973	0.744	0	0
Asph	C1	0.384216	0.623	0.238	0	0
Cox6a1	C1	0.384062	0.988	0.809	0	0
Camk2g	C1	0.383594	0.472	0.132	0	0
Pigyl	C1	0.382995	0.62	0.238	0	0
Hmgn1	C1	0.382362	0.923	0.592	0	0
Mpc1	C1	0.381776	0.837	0.485	0	0
Sparcl1	C1	0.37995	0.529	0.196	0	0
Sh3pxd2a	C1	0.379371	0.473	0.131	0	0
Htra1	C1	0.379108	0.939	0.535	0	0
Tgm2	C1	0.376734	0.797	0.352	0	0
Pde5a	C1	0.376418	0.433	0.111	0	0
Plekhg3	C1	0.375607	0.395	0.092	0	0
Aktip	C1	0.375536	0.533	0.175	0	0
2810428I15Rik	C1	0.373177	0.781	0.389	0	0
Adam33	C1	0.371352	0.458	0.113	0	0
Syne1	C1	0.371292	0.478	0.142	0	0
Cdkl5	C1	0.370799	0.316	0.05	0	0
Ttll7	C1	0.369732	0.369	0.076	0	0
Endod1	C1	0.368552	0.46	0.137	0	0
Ptrf	C1	0.368165	0.952	0.542	0	0
Ndufc1	C1	0.367792	0.878	0.511	0	0
Dynlrb1	C1	0.367556	0.929	0.63	0	0
Camta1	C1	0.366888	0.576	0.21	0	0
Vdac1	C1	0.364803	0.69	0.296	0	0
Myeov2	C1	0.364587	0.904	0.586	0	0
Iscu	C1	0.362513	0.863	0.483	0	0
Capns1	C1	0.362445	0.962	0.683	0	0
Fgl2	C1	0.361926	0.781	0.322	0	0
Thra	C1	0.361095	0.708	0.31	0	0
Chd3	C1	0.359862	0.62	0.248	0	0
Rnf187	C1	0.359576	0.809	0.431	0	0
Cd59a	C1	0.357922	0.464	0.15	0	0
Nav2	C1	0.357752	0.399	0.103	0	0
Cisd1	C1	0.357643	0.602	0.227	0	0
Tax1bp3	C1	0.357402	0.64	0.27	0	0
Fry	C1	0.357328	0.535	0.165	0	0
Cnn2	C1	0.356568	0.794	0.393	0	0
Tes	C1	0.355973	0.495	0.163	0	0
Rgs7bp	C1	0.355817	0.317	0.044	0	0
Cd9	C1	0.355326	0.997	0.758	0	0
Rcn2	C1	0.354968	0.803	0.403	0	0
Slc25a23	C1	0.353793	0.36	0.072	0	0
Dapk2	C1	0.353436	0.372	0.08	0	0
Jam3	C1	0.352402	0.49	0.136	0	0
Bmpr1a	C1	0.352173	0.555	0.196	0	0
Arhgef25	C1	0.351669	0.46	0.134	0	0
Fbxo30	C1	0.351589	0.488	0.154	0	0
Ecm1	C1	0.350655	0.917	0.524	0	0
Neo1	C1	0.350088	0.369	0.073	0	0
N6amt1	C1	0.349947	0.43	0.116	0	0
Heyl	C1	0.348676	0.374	0.094	0	0
Gnas	C1	0.348118	0.991	0.868	0	0
Ndufa2	C1	0.347663	0.965	0.741	0	0
Clmp	C1	0.347263	0.37	0.081	0	0
Ccni	C1	0.347242	0.727	0.352	0	0
Chpt1	C1	0.347088	0.597	0.229	0	0
Sgcb	C1	0.34689	0.483	0.151	0	0
Mmp17	C1	0.346686	0.299	0.041	0	0
Chchd2	C1	0.346341	0.986	0.872	0	0
Cav3	C1	0.345457	0.291	0.039	0	0
Rcn3	C1	0.345386	0.95	0.581	0	0
Dag1	C1	0.343466	0.587	0.227	0	0
Gapdh	C1	0.341787	0.965	0.752	0	0
Smoc1	C1	0.341519	0.683	0.277	0	0
Hotairm1	C1	0.340299	0.426	0.129	0	0
Col4a1	C1	0.339745	0.79	0.367	0	0
Ndufa13	C1	0.339652	0.973	0.749	0	0
Inhba	C1	0.339301	0.344	0.077	0	0
Anxa6	C1	0.336876	0.771	0.379	0	0
Arl2	C1	0.336393	0.515	0.185	0	0
Tnfrsf12a	C1	0.334091	0.751	0.324	0	0
Lxn	C1	0.333322	0.456	0.151	0	0
Nacc2	C1	0.333281	0.456	0.144	0	0
S100a1	C1	0.33314	0.779	0.388	0	0
Pkd1	C1	0.33307	0.589	0.227	0	0
Alcam	C1	0.33221	0.382	0.105	0	0
Gm11627	C1	0.332148	0.335	0.07	0	0
Hspa2	C1	0.330873	0.48	0.144	0	0
Inpp5a	C1	0.330579	0.424	0.126	0	0
Rassf3	C1	0.330211	0.527	0.201	0	0
Bik	C1	0.32997	0.319	0.06	0	0
Pnck	C1	0.329311	0.298	0.056	0	0
Atp2b4	C1	0.326743	0.51	0.192	0	0
Osbpl3	C1	0.326108	0.331	0.076	0	0
Sgca	C1	0.325587	0.256	0.031	0	0
Oaz2	C1	0.323953	0.724	0.34	0	0
Itgb3	C1	0.323826	0.33	0.085	0	0
Mark1	C1	0.32238	0.291	0.047	0	0
Ccser2	C1	0.321769	0.651	0.284	0	0
Rilpl1	C1	0.320209	0.407	0.121	0	0
Twsg1	C1	0.320151	0.579	0.213	0	0
Trabd2b	C1	0.319674	0.302	0.056	0	0
Phldb2	C1	0.319284	0.45	0.155	0	0
Acadm	C1	0.318843	0.606	0.243	0	0
Tbx18	C1	0.318229	0.312	0.072	0	0
Gm561	C1	0.317776	0.486	0.168	0	0
Chmp4c	C1	0.317329	0.282	0.044	0	0
Dkk3	C1	0.314143	0.594	0.218	0	0
Stk38l	C1	0.312944	0.346	0.1	0	0
Mrps36	C1	0.312246	0.596	0.247	0	0
Sorbs2	C1	0.312057	0.362	0.099	0	0
Macrod1	C1	0.310801	0.363	0.092	0	0
Tbxa2r	C1	0.310634	0.347	0.067	0	0
Sun2	C1	0.31055	0.507	0.181	0	0
Slc24a3	C1	0.305799	0.262	0.034	0	0
Rab3a	C1	0.302554	0.368	0.094	0	0
Myocd	C1	0.30223	0.263	0.04	0	0
Ptprs	C1	0.301127	0.419	0.133	0	0
Khdrbs3	C1	0.300954	0.316	0.065	0	0
Eml2	C1	0.299214	0.386	0.115	0	0
Col4a5	C1	0.296719	0.527	0.188	0	0
Flnc	C1	0.295072	0.348	0.1	0	0
Smim12	C1	0.294026	0.471	0.168	0	0
Col4a6	C1	0.293488	0.35	0.089	0	0
Sspn	C1	0.292035	0.45	0.154	0	0
Spats2l	C1	0.291606	0.354	0.098	0	0
Zfp771	C1	0.29119	0.476	0.169	0	0
Acyp2	C1	0.29118	0.431	0.145	0	0
0610009L18Rik	C1	0.290233	0.292	0.064	0	0
Emb	C1	0.288965	0.571	0.221	0	0
Cap2	C1	0.287742	0.261	0.043	0	0
Pkdcc	C1	0.286048	0.302	0.071	0	0
Cidea	C1	0.286012	0.257	0.038	0	0
Hip1	C1	0.285835	0.451	0.154	0	0
Acsl1	C1	0.281049	0.291	0.07	0	0
Me1	C1	0.280432	0.334	0.092	0	0
Klf15	C1	0.273526	0.389	0.119	0	0
Eva1c	C1	0.271583	0.251	0.052	0	0
Sema3c	C1	0.270893	0.505	0.17	0	0
Abcc9	C1	0.269704	0.552	0.188	0	0
Rtn2	C1	0.269175	0.269	0.047	0	0
Laptm4b	C1	0.268429	0.375	0.106	0	0
Ankrd9	C1	0.267464	0.28	0.063	0	0
Zfp651	C1	0.266253	0.298	0.071	0	0
Ptprd	C1	0.265481	0.323	0.081	0	0
Pdzrn3	C1	0.260129	0.269	0.062	0	0
Inafm2	C1	0.259108	0.261	0.053	0	0
Mthfd2l	C1	0.258947	0.354	0.104	0	0
Id4	C1	0.28625	0.334	0.094	5.11444e-308	1.15438e-303
Fam96b	C1	0.309696	0.647	0.289	5.34035e-307	1.20537e-302
Il11ra1	C1	0.28685	0.902	0.484	3.62942e-306	8.19197e-302
Bmyc	C1	0.332963	0.577	0.243	3.7396e-305	8.44065e-301
Agl	C1	0.251995	0.256	0.057	1.03105e-304	2.32717e-300
mt-Co1	C1	0.42363	0.996	0.967	2.39016e-304	5.39483e-300
Uqcr11	C1	0.346125	0.963	0.669	2.82587e-304	6.37827e-300
Mbnl1	C1	0.354285	0.932	0.597	4.3998e-304	9.93079e-300
Sdhc	C1	0.310943	0.636	0.286	1.01139e-303	2.28281e-299
Prss23	C1	0.343349	0.685	0.31	2.94272e-303	6.64202e-299
Vldlr	C1	0.309047	0.389	0.126	2.29204e-302	5.17336e-298
Bnip2	C1	0.336239	0.805	0.42	1.04357e-299	2.35544e-295
Ext1	C1	0.28894	0.418	0.144	1.78861e-299	4.03707e-295
Ethe1	C1	0.293964	0.528	0.211	1.45816e-298	3.29121e-294
Sema5a	C1	0.279016	0.313	0.086	1.57738e-297	3.5603e-293
1500011K16Rik	C1	0.298438	0.584	0.248	5.59077e-296	1.26189e-291
Adgrl2	C1	0.26902	0.301	0.08	2.60501e-294	5.87976e-290
Rbfox2	C1	0.282175	0.478	0.179	6.25077e-294	1.41086e-289
Rftn2	C1	0.252295	0.302	0.081	1.98552e-293	4.48152e-289
Pfdn1	C1	0.304761	0.716	0.344	5.29923e-292	1.19609e-287
Rock2	C1	0.316981	0.627	0.283	8.15598e-292	1.84089e-287
Smim14	C1	0.337752	0.952	0.658	3.42262e-291	7.72519e-287
Pam16	C1	0.284348	0.524	0.211	1.46109e-290	3.29782e-286
Pgam1	C1	0.324897	0.74	0.375	1.52756e-290	3.44786e-286
Eif1ax	C1	0.308227	0.67	0.312	2.9182e-290	6.58667e-286
Glo1	C1	0.298383	0.655	0.298	7.71338e-290	1.74099e-285
Ptp4a3	C1	0.257584	0.534	0.214	1.34224e-287	3.02957e-283
Cox4i1	C1	0.263441	0.993	0.921	1.55075e-287	3.5002e-283
Tecr	C1	0.344714	0.829	0.468	2.27697e-287	5.13936e-283
Cox7a2	C1	0.311617	0.966	0.749	3.56812e-287	8.05361e-283
Eef2k	C1	0.258849	0.346	0.106	3.79572e-287	8.56732e-283
Pcgf5	C1	0.266414	0.352	0.11	1.43966e-286	3.24945e-282
Anapc11	C1	0.342307	0.839	0.477	1.71226e-286	3.86474e-282
Mrpl34	C1	0.282921	0.503	0.201	2.61591e-286	5.90437e-282
Aplp2	C1	0.32451	0.948	0.571	3.57341e-286	8.06554e-282
Smim5	C1	0.306501	0.299	0.083	5.63477e-286	1.27182e-281
Foxc1	C1	0.275053	0.461	0.172	1.04496e-285	2.35858e-281
2210013O21Rik	C1	0.289252	0.59	0.256	1.44975e-284	3.27224e-280
Ccl27a	C1	0.261985	0.336	0.102	2.11441e-283	4.77243e-279
Adarb1	C1	0.261042	0.328	0.098	5.45925e-282	1.23221e-277
Psmd7	C1	0.32947	0.766	0.402	7.16683e-282	1.61762e-277
Bicd1	C1	0.267778	0.286	0.077	6.34061e-279	1.43114e-274
Haus8	C1	0.263778	0.305	0.088	8.12406e-279	1.83368e-274
Ctsb	C1	0.311155	0.962	0.715	1.12354e-278	2.53594e-274
Chd6	C1	0.270951	0.429	0.156	1.44544e-278	3.26251e-274
Pkm	C1	0.315625	0.942	0.665	1.71264e-278	3.8656e-274
Drap1	C1	0.30851	0.706	0.349	7.03948e-278	1.58888e-273
Tcp1	C1	0.307855	0.697	0.343	7.86127e-277	1.77437e-272
Uqcrb	C1	0.318319	0.974	0.744	1.38821e-276	3.13332e-272
S100a6	C1	0.275094	0.996	0.823	1.60152e-276	3.61479e-272
Pdlim5	C1	0.289935	0.554	0.238	6.3911e-275	1.44254e-270
Ak3	C1	0.257834	0.449	0.168	2.20924e-274	4.98647e-270
Nedd4	C1	0.32161	0.876	0.491	9.64916e-274	2.17791e-269
Snrpn	C1	0.254223	0.359	0.117	7.61164e-273	1.71802e-268
Ndufb3	C1	0.321699	0.826	0.465	2.75554e-272	6.21953e-268
Coro1c	C1	0.274835	0.531	0.219	3.3051e-272	7.45994e-268
Ndufa5	C1	0.315307	0.863	0.496	4.42717e-272	9.99256e-268
Mtus1	C1	0.269149	0.414	0.151	1.37915e-271	3.11289e-267
Pink1	C1	0.292635	0.651	0.306	2.25003e-271	5.07854e-267
Mob2	C1	0.278614	0.578	0.253	2.3504e-271	5.30508e-267
Tgfbr1	C1	0.265372	0.421	0.153	2.85376e-271	6.44122e-267
Suclg2	C1	0.257977	0.374	0.125	2.93133e-269	6.6163e-265
Pde3a	C1	0.280181	0.603	0.263	1.96405e-268	4.43306e-264
Unc45a	C1	0.258029	0.386	0.133	2.27063e-268	5.12503e-264
Ndufa12	C1	0.325624	0.804	0.448	9.32176e-268	2.10401e-263
Ltbp3	C1	0.272437	0.597	0.265	2.89582e-267	6.53615e-263
Arl4a	C1	0.301691	0.706	0.348	5.60013e-267	1.26401e-262
Nbeal1	C1	0.291588	0.598	0.27	2.55313e-266	5.76267e-262
2900026A02Rik	C1	0.274556	0.442	0.168	1.54088e-265	3.47791e-261
Fdx1	C1	0.260579	0.501	0.203	1.65285e-265	3.73064e-261
Creld1	C1	0.254954	0.411	0.149	5.13828e-265	1.15976e-260
Skp1a	C1	0.318557	0.786	0.433	5.65498e-264	1.27638e-259
Zbtb38	C1	0.269995	0.559	0.237	7.97011e-264	1.79893e-259
Gstp1	C1	0.330233	0.802	0.454	1.2419e-262	2.8031e-258
Ptov1	C1	0.297295	0.696	0.343	1.34472e-262	3.03517e-258
Itpr1	C1	0.254601	0.489	0.195	4.28747e-262	9.67724e-258
Mmadhc	C1	0.251973	0.441	0.169	5.70959e-262	1.28871e-257
Setd8	C1	0.252231	0.341	0.112	7.20518e-262	1.62628e-257
Atp5k	C1	0.318905	0.933	0.648	1.74279e-261	3.93365e-257
Gde1	C1	0.261503	0.569	0.253	2.4306e-259	5.4861e-255
Sepw1	C1	0.292744	0.985	0.841	1.41592e-258	3.19587e-254
Aes	C1	0.340234	0.855	0.537	2.42739e-256	5.47887e-252
Eva1b	C1	0.297708	0.711	0.354	2.90214e-255	6.55043e-251
Psmb5	C1	0.303982	0.802	0.446	2.51191e-253	5.66964e-249
Ywhaq	C1	0.317151	0.927	0.618	3.60037e-253	8.12639e-249
Ehd2	C1	0.262028	0.732	0.361	4.62444e-253	1.04378e-248
Mdh1	C1	0.297223	0.795	0.443	1.46894e-252	3.31555e-248
Myo1c	C1	0.25592	0.533	0.231	4.38754e-252	9.90311e-248
Idh2	C1	0.262045	0.569	0.252	1.71803e-251	3.87776e-247
Ndufb10	C1	0.317351	0.879	0.55	2.47238e-251	5.58042e-247
Aldoa	C1	0.289552	0.965	0.757	9.71734e-251	2.1933e-246
Camk1	C1	0.263854	0.679	0.327	6.23731e-250	1.40782e-245
Banf1	C1	0.280435	0.65	0.318	4.69494e-249	1.05969e-244
Pebp1	C1	0.315385	0.88	0.545	3.11746e-247	7.03642e-243
Mrpl42	C1	0.287828	0.709	0.367	3.62524e-247	8.18253e-243
Capn2	C1	0.257654	0.624	0.292	6.72617e-246	1.51816e-241
Snrnp27	C1	0.274971	0.758	0.399	3.19109e-245	7.20261e-241
Wdr1	C1	0.279675	0.714	0.364	9.1167e-245	2.05773e-240
Dnajb5	C1	0.254932	0.265	0.075	1.02066e-244	2.30374e-240
Toporsos	C1	0.260988	0.59	0.269	4.60078e-244	1.03844e-239
Pdcd5	C1	0.288197	0.792	0.436	1.1744e-243	2.65074e-239
Serpine1	C1	0.319652	0.524	0.232	2.27675e-243	5.13886e-239
Tceb2	C1	0.28407	0.972	0.78	2.7019e-243	6.09845e-239
Mrpl20	C1	0.275216	0.706	0.36	1.39189e-242	3.14163e-238
Uqcr10	C1	0.301823	0.943	0.685	4.23829e-242	9.56624e-238
Esyt2	C1	0.260875	0.54	0.238	1.29631e-241	2.92589e-237
Gamt	C1	0.252592	0.357	0.126	1.95435e-240	4.41116e-236
Ndufab1	C1	0.287374	0.775	0.429	7.56018e-239	1.70641e-234
Polr2c	C1	0.261299	0.646	0.314	1.62984e-238	3.6787e-234
Rhoc	C1	0.294983	0.891	0.525	1.36735e-237	3.08625e-233
Ndufs6	C1	0.292524	0.827	0.486	4.15602e-237	9.38054e-233
Eif5b	C1	0.284228	0.821	0.465	5.87635e-237	1.32635e-232
Atp5j2	C1	0.284688	0.964	0.744	1.73338e-236	3.91241e-232
B230219D22Rik	C1	0.256209	0.635	0.307	3.41179e-232	7.70075e-228
Emc10	C1	0.297618	0.847	0.506	5.71216e-229	1.28929e-224
Vdac2	C1	0.284184	0.784	0.448	1.67051e-227	3.77051e-223
Thoc7	C1	0.258577	0.638	0.317	2.37581e-226	5.36244e-222
Aldh2	C1	0.296148	0.928	0.623	3.09754e-225	6.99145e-221
Tgfb2	C1	0.267117	0.403	0.159	3.62992e-225	8.19309e-221
Dbi	C1	0.264288	0.93	0.594	1.53851e-224	3.47258e-220
Psmb6	C1	0.289146	0.893	0.584	2.50336e-224	5.65034e-220
Ift20	C1	0.264202	0.739	0.394	1.05965e-223	2.39174e-219
Ndufa6	C1	0.285791	0.939	0.701	3.5319e-223	7.97185e-219
Mrps21	C1	0.273279	0.827	0.486	1.36127e-220	3.07253e-216
Hsbp1	C1	0.289141	0.863	0.532	9.17879e-220	2.07174e-215
Fdps	C1	0.253378	0.381	0.149	9.00445e-218	2.03239e-213
Cox7b	C1	0.294959	0.882	0.566	3.13288e-214	7.07122e-210
Rheb	C1	0.271047	0.9	0.582	8.89829e-214	2.00843e-209
Zcrb1	C1	0.255278	0.701	0.372	3.31812e-213	7.48933e-209
Ndufb6	C1	0.258581	0.756	0.423	4.1027e-210	9.2602e-206
Atpif1	C1	0.274417	0.901	0.568	4.53469e-210	1.02352e-205
Mrfap1	C1	0.291892	0.92	0.642	1.31339e-209	2.96446e-205
Atp5j	C1	0.268524	0.966	0.744	1.86885e-208	4.21819e-204
Edf1	C1	0.276946	0.929	0.657	2.09616e-208	4.73124e-204
Park7	C1	0.276981	0.918	0.607	5.57851e-207	1.25912e-202
Nop10	C1	0.270145	0.9	0.616	9.2934e-201	2.09761e-196
Atp5h	C1	0.254778	0.961	0.763	2.09063e-200	4.71876e-196
Mpc2	C1	0.255147	0.77	0.438	4.58028e-199	1.03381e-194
mt-Nd5	C1	0.253372	0.9	0.562	4.67165e-198	1.05444e-193
Bag1	C1	0.259805	0.774	0.452	1.19971e-197	2.70786e-193
Nptn	C1	0.265773	0.722	0.394	2.17022e-194	4.8984e-190
Psmd8	C1	0.256351	0.754	0.433	9.22334e-193	2.0818e-188
Itga5	C1	0.272029	0.434	0.198	9.68264e-192	2.18547e-187
Slc25a3	C1	0.266809	0.922	0.672	2.68059e-191	6.05037e-187
Ndufb7	C1	0.258136	0.878	0.57	2.25836e-190	5.09734e-186
Romo1	C1	0.256892	0.868	0.553	9.71967e-189	2.19383e-184
Sumo2	C1	0.252898	0.948	0.72	5.83225e-178	1.3164e-173
2019-09-15	C1	0.251947	0.934	0.695	1.8333e-160	4.13793e-156
Dcn	C2	3.00619	0.996	0.441	0	0
Clec3b	C2	2.55681	0.846	0.122	0	0
Gsn	C2	2.51867	0.999	0.861	0	0
Lum	C2	2.41126	0.935	0.125	0	0
Serpinf1	C2	2.35962	0.963	0.179	0	0
Pi16	C2	2.31979	0.874	0.346	0	0
Dpt	C2	2.17349	0.903	0.109	0	0
Serping1	C2	2.1628	0.975	0.34	0	0
Pcolce	C2	2.0332	0.909	0.179	0	0
Fbln1	C2	2.01221	0.845	0.078	0	0
Igfbp6	C2	1.96162	0.661	0.138	0	0
Cygb	C2	1.91223	0.798	0.038	0	0
Igfbp5	C2	1.89273	0.582	0.144	0	0
Gpx3	C2	1.82534	0.554	0.113	0	0
Sfrp4	C2	1.80421	0.525	0.091	0	0
C3	C2	1.78325	0.594	0.097	0	0
Col14a1	C2	1.75217	0.829	0.131	0	0
Col1a1	C2	1.72854	0.961	0.472	0	0
Dpep1	C2	1.72223	0.64	0.05	0	0
Smoc2	C2	1.68364	0.604	0.047	0	0
Abca8a	C2	1.68232	0.716	0.031	0	0
Igfbp4	C2	1.66792	0.909	0.278	0	0
Col1a2	C2	1.6639	0.993	0.632	0	0
Col3a1	C2	1.58406	0.969	0.626	0	0
Mmp2	C2	1.58249	0.785	0.109	0	0
F3	C2	1.5146	0.539	0.088	0	0
Gas1	C2	1.50581	0.686	0.105	0	0
Igf1	C2	1.49405	0.663	0.068	0	0
Inmt	C2	1.4823	0.419	0.04	0	0
Gdf10	C2	1.46462	0.48	0.039	0	0
Entpd2	C2	1.43353	0.657	0.053	0	0
Mmp3	C2	1.42566	0.307	0.036	0	0
Cd302	C2	1.4101	0.878	0.298	0	0
Scara5	C2	1.40849	0.568	0.027	0	0
Cd34	C2	1.39744	0.784	0.177	0	0
Pdgfra	C2	1.39361	0.635	0.025	0	0
C1s1	C2	1.38948	0.648	0.059	0	0
Adamts2	C2	1.38945	0.744	0.161	0	0
Ccl19	C2	1.38399	0.477	0.029	0	0
Olfml3	C2	1.37876	0.558	0.031	0	0
Phlda1	C2	1.37756	0.727	0.168	0	0
Plpp3	C2	1.36707	0.832	0.294	0	0
Sfrp2	C2	1.3642	0.546	0.239	0	0
Cpxm1	C2	1.3556	0.586	0.036	0	0
Tgfbi	C2	1.34485	0.657	0.119	0	0
Nid1	C2	1.33681	0.622	0.086	0	0
Clec11a	C2	1.33136	0.536	0.051	0	0
Htra3	C2	1.32669	0.794	0.303	0	0
Nbl1	C2	1.31724	0.739	0.271	0	0
Rnase4	C2	1.31285	0.839	0.303	0	0
Tnfaip6	C2	1.30958	0.352	0.099	0	0
Pdgfrl	C2	1.30097	0.49	0.041	0	0
Aspn	C2	1.29414	0.554	0.106	0	0
C1ra	C2	1.28536	0.684	0.115	0	0
Bicc1	C2	1.26978	0.584	0.018	0	0
Mfap5	C2	1.25502	0.94	0.642	0	0
Ly6a	C2	1.24409	0.749	0.288	0	0
Ugdh	C2	1.24187	0.487	0.149	0	0
Abi3bp	C2	1.2406	0.714	0.17	0	0
Gpc3	C2	1.23196	0.463	0.041	0	0
Ccl11	C2	1.23185	0.299	0.018	0	0
Srpx	C2	1.22574	0.502	0.018	0	0
Fmod	C2	1.2076	0.3	0.013	0	0
Ctsk	C2	1.20502	0.536	0.045	0	0
Pcolce2	C2	1.20077	0.802	0.323	0	0
Mt2	C2	1.19065	0.82	0.504	0	0
Ackr3	C2	1.18918	0.505	0.085	0	0
Qpct	C2	1.1773	0.617	0.112	0	0
Islr	C2	1.17381	0.734	0.253	0	0
Lrp1	C2	1.16224	0.853	0.34	0	0
Cxcl12	C2	1.15794	0.633	0.213	0	0
Timp2	C2	1.15187	0.976	0.702	0	0
Gfpt2	C2	1.1412	0.417	0.03	0	0
Ccdc80	C2	1.13724	0.814	0.392	0	0
Ndufa4l2	C2	1.12073	0.391	0.013	0	0
Meg3	C2	1.12024	0.872	0.352	0	0
Tshz2	C2	1.116	0.6	0.085	0	0
Ctsl	C2	1.09532	0.956	0.628	0	0
Tmem100	C2	1.08904	0.366	0.016	0	0
Col6a1	C2	1.07164	0.797	0.326	0	0
Cfh	C2	1.06983	0.894	0.39	0	0
Fbln7	C2	1.06923	0.349	0.039	0	0
Svep1	C2	1.0661	0.4	0.016	0	0
Emp1	C2	1.06536	0.628	0.147	0	0
Pmp22	C2	1.0494	0.818	0.376	0	0
Podn	C2	1.03273	0.4	0.018	0	0
Mfap2	C2	1.03182	0.501	0.078	0	0
Adamts5	C2	1.01908	0.456	0.087	0	0
Il33	C2	1.01697	0.395	0.021	0	0
Cd248	C2	1.01584	0.388	0.059	0	0
Apod	C2	1.01213	0.275	0.023	0	0
Tnxb	C2	1.01187	0.574	0.21	0	0
Cpxm2	C2	0.99927	0.31	0.016	0	0
Scn7a	C2	0.998107	0.41	0.01	0	0
Timp1	C2	0.996156	0.466	0.061	0	0
Figf	C2	0.995201	0.353	0.104	0	0
Mmp23	C2	0.993347	0.712	0.299	0	0
Lpar1	C2	0.986604	0.498	0.05	0	0
Loxl1	C2	0.982134	0.762	0.355	0	0
Prrx1	C2	0.981691	0.563	0.152	0	0
Fbn1	C2	0.981401	0.598	0.261	0	0
Mdk	C2	0.978136	0.35	0.035	0	0
Tmem119	C2	0.956137	0.401	0.028	0	0
Uap1	C2	0.951417	0.551	0.223	0	0
Mgst1	C2	0.949463	0.747	0.274	0	0
Marcks	C2	0.948036	0.535	0.128	0	0
Errfi1	C2	0.947933	0.716	0.308	0	0
Slc43a3	C2	0.946389	0.638	0.176	0	0
Itgbl1	C2	0.945856	0.652	0.303	0	0
Lama2	C2	0.935793	0.453	0.044	0	0
Efemp1	C2	0.929711	0.358	0.062	0	0
Wnt5a	C2	0.929225	0.354	0.019	0	0
Olfml2b	C2	0.927304	0.633	0.214	0	0
Ms4a4d	C2	0.923203	0.354	0.008	0	0
Medag	C2	0.922027	0.422	0.027	0	0
Akap12	C2	0.921166	0.437	0.06	0	0
Pcsk6	C2	0.918169	0.323	0.027	0	0
Serpinh1	C2	0.894241	0.973	0.68	0	0
Fst	C2	0.893779	0.328	0.017	0	0
Gpnmb	C2	0.881956	0.286	0.014	0	0
Col6a3	C2	0.876385	0.56	0.219	0	0
Cfb	C2	0.87236	0.315	0.015	0	0
Pdlim2	C2	0.871794	0.676	0.298	0	0
Fcgrt	C2	0.871677	0.79	0.395	0	0
Col6a2	C2	0.868335	0.733	0.343	0	0
Tuba1a	C2	0.862501	0.893	0.611	0	0
Fkbp7	C2	0.862282	0.712	0.355	0	0
Itm2a	C2	0.860016	0.39	0.055	0	0
Mxra7	C2	0.859319	0.521	0.169	0	0
Il11ra1	C2	0.857222	0.86	0.528	0	0
Pid1	C2	0.853138	0.529	0.156	0	0
Plxdc2	C2	0.850615	0.624	0.262	0	0
Glul	C2	0.839926	0.76	0.406	0	0
Tspan11	C2	0.839878	0.309	0.016	0	0
Vkorc1	C2	0.838454	0.795	0.449	0	0
Gpx8	C2	0.837153	0.724	0.336	0	0
Bmp1	C2	0.836614	0.459	0.096	0	0
Fbln2	C2	0.833496	0.569	0.18	0	0
Egr1	C2	0.832454	0.785	0.554	0	0
Ar	C2	0.831582	0.379	0.056	0	0
Plac9b	C2	0.829247	0.534	0.187	0	0
Hsd11b1	C2	0.820118	0.301	0.058	0	0
Fndc1	C2	0.820025	0.336	0.05	0	0
Axl	C2	0.819877	0.669	0.341	0	0
S100a10	C2	0.818331	0.913	0.64	0	0
Tmed3	C2	0.81151	0.81	0.493	0	0
Nrip1	C2	0.809363	0.496	0.17	0	0
Nucb2	C2	0.808927	0.541	0.177	0	0
Bace2	C2	0.804625	0.39	0.079	0	0
Anpep	C2	0.803776	0.353	0.023	0	0
Fuca1	C2	0.801541	0.719	0.356	0	0
Plat	C2	0.79998	0.439	0.128	0	0
Matn2	C2	0.792787	0.316	0.034	0	0
Fkbp9	C2	0.792766	0.714	0.364	0	0
Tmeff2	C2	0.786038	0.331	0.021	0	0
Crispld2	C2	0.783107	0.524	0.242	0	0
Oaf	C2	0.780778	0.4	0.067	0	0
Col5a2	C2	0.777595	0.615	0.309	0	0
Ntrk2	C2	0.773773	0.289	0.03	0	0
Epb41l2	C2	0.765271	0.458	0.119	0	0
Epha3	C2	0.76377	0.351	0.079	0	0
Col5a1	C2	0.761342	0.483	0.173	0	0
Tgfbr3	C2	0.761051	0.441	0.108	0	0
Steap4	C2	0.759812	0.256	0.012	0	0
Sdc2	C2	0.757869	0.64	0.334	0	0
Aldh1a1	C2	0.757391	0.339	0.039	0	0
Vit	C2	0.7566	0.325	0.04	0	0
Gm10600	C2	0.756428	0.253	0.018	0	0
C1qtnf2	C2	0.756169	0.507	0.233	0	0
Nfib	C2	0.751997	0.81	0.465	0	0
Fgfr1	C2	0.751862	0.628	0.285	0	0
Rcn1	C2	0.750783	0.558	0.223	0	0
Dclk1	C2	0.746804	0.309	0.018	0	0
Add3	C2	0.745646	0.467	0.099	0	0
Cp	C2	0.741794	0.4	0.112	0	0
Hexb	C2	0.738414	0.63	0.312	0	0
Mt1	C2	0.735248	0.952	0.725	0	0
Lpl	C2	0.733545	0.381	0.082	0	0
Nr2f2	C2	0.7318	0.4	0.141	0	0
Ddr2	C2	0.730515	0.511	0.208	0	0
Colec12	C2	0.724112	0.461	0.179	0	0
Cyb5a	C2	0.722865	0.841	0.594	0	0
Pkd2	C2	0.716905	0.435	0.143	0	0
Tm7sf3	C2	0.716286	0.413	0.117	0	0
Ifitm3	C2	0.715865	0.964	0.724	0	0
Thbd	C2	0.715543	0.449	0.169	0	0
Fmo1	C2	0.709282	0.393	0.105	0	0
Rarres2	C2	0.709019	0.908	0.54	0	0
Ppic	C2	0.704882	0.567	0.279	0	0
Cd63	C2	0.702893	0.978	0.749	0	0
Pik3r1	C2	0.699654	0.503	0.229	0	0
Tcf4	C2	0.697684	0.585	0.229	0	0
Lamp2	C2	0.695867	0.737	0.415	0	0
Angptl4	C2	0.695562	0.291	0.028	0	0
Gstm5	C2	0.692376	0.477	0.191	0	0
Ptgfrn	C2	0.689194	0.334	0.052	0	0
Hexa	C2	0.688751	0.72	0.412	0	0
Fstl1	C2	0.687909	0.889	0.618	0	0
Gas7	C2	0.684003	0.341	0.055	0	0
Ddah2	C2	0.683433	0.604	0.309	0	0
Antxr1	C2	0.681778	0.451	0.179	0	0
Ecm1	C2	0.68101	0.818	0.579	0	0
Fxyd6	C2	0.679087	0.293	0.037	0	0
Nfix	C2	0.678505	0.686	0.376	0	0
Thy1	C2	0.674483	0.345	0.07	0	0
Gpx7	C2	0.67224	0.471	0.195	0	0
Rbms3	C2	0.67183	0.574	0.287	0	0
Ergic3	C2	0.670793	0.739	0.461	0	0
Ndn	C2	0.666799	0.406	0.116	0	0
Serpinb6a	C2	0.665284	0.734	0.498	0	0
Prelp	C2	0.662965	0.655	0.347	0	0
Anxa1	C2	0.661436	0.78	0.533	0	0
Thbs3	C2	0.660218	0.328	0.062	0	0
Chpf	C2	0.659845	0.425	0.159	0	0
Lamc1	C2	0.658261	0.458	0.173	0	0
Rcn3	C2	0.65767	0.913	0.62	0	0
Sptbn1	C2	0.653341	0.814	0.487	0	0
Col16a1	C2	0.649904	0.268	0.02	0	0
Pdpn	C2	0.649577	0.281	0.013	0	0
Gm9780	C2	0.648957	0.437	0.149	0	0
Csf1	C2	0.64876	0.4	0.106	0	0
Sepp1	C2	0.64422	0.945	0.672	0	0
Plekhf1	C2	0.640126	0.304	0.044	0	0
C1qtnf7	C2	0.637948	0.277	0.043	0	0
Bdh2	C2	0.636343	0.255	0.011	0	0
Mtch1	C2	0.625198	0.657	0.394	0	0
Scara3	C2	0.619449	0.378	0.122	0	0
Tram1	C2	0.618211	0.596	0.306	0	0
Slit3	C2	0.616487	0.33	0.097	0	0
Flrt2	C2	0.613774	0.256	0.02	0	0
Itih5	C2	0.612942	0.257	0.016	0	0
Dpp7	C2	0.610144	0.283	0.06	0	0
Mrc2	C2	0.596212	0.299	0.055	0	0
Hsp90b1	C2	0.58823	0.888	0.676	0	0
Egfr	C2	0.587568	0.267	0.042	0	0
Selm	C2	0.582507	0.908	0.629	0	0
Ddost	C2	0.580665	0.729	0.496	0	0
Man1a	C2	0.578094	0.402	0.118	0	0
Itm2c	C2	0.576802	0.74	0.486	0	0
Xdh	C2	0.572817	0.308	0.057	0	0
Rpn2	C2	0.572044	0.766	0.538	0	0
Lima1	C2	0.571119	0.39	0.115	0	0
Emilin2	C2	0.57108	0.268	0.048	0	0
Aebp1	C2	0.568994	0.914	0.582	0	0
Klf9	C2	0.56713	0.751	0.496	0	0
Pdia3	C2	0.558432	0.889	0.695	0	0
Steap3	C2	0.553212	0.256	0.041	0	0
Ppib	C2	0.553129	0.913	0.741	0	0
Ctsz	C2	0.552038	0.809	0.55	0	0
Zbtb20	C2	0.550774	0.91	0.644	0	0
Cmtm3	C2	0.541491	0.308	0.058	0	0
Nsg1	C2	0.536709	0.261	0.043	0	0
1700025G04Rik	C2	0.533658	0.278	0.056	0	0
Nrp1	C2	0.522201	0.611	0.274	0	0
Anxa5	C2	0.517552	0.882	0.681	0	0
Hspa5	C2	0.513835	0.91	0.787	0	0
Fam102b	C2	0.490846	0.265	0.059	0	0
Arf4	C2	0.486111	0.844	0.669	0	0
Ahnak	C2	0.482638	0.879	0.68	0	0
Npc2	C2	0.455018	0.846	0.639	0	0
Laptm4a	C2	0.449419	0.966	0.774	0	0
Pdia6	C2	0.563533	0.747	0.509	1.24043e-307	2.79978e-303
Mmp14	C2	0.555091	0.292	0.075	4.0783e-307	9.20514e-303
Omd	C2	0.701861	0.322	0.097	2.45184e-303	5.53406e-299
Sgce	C2	0.631933	0.5	0.226	2.46679e-303	5.5678e-299
Mxra8	C2	0.608964	0.676	0.415	2.75856e-303	6.22634e-299
Pltp	C2	0.560957	0.416	0.143	2.96437e-303	6.69089e-299
Gstt1	C2	0.612855	0.612	0.335	6.99953e-303	1.57986e-298
Plscr4	C2	0.559731	0.293	0.076	2.11562e-300	4.77516e-296
Cyp1b1	C2	0.602705	0.42	0.156	7.21922e-294	1.62945e-289
Tgfbr2	C2	0.588427	0.475	0.2	1.21151e-293	2.73451e-289
Lgals3bp	C2	0.498016	0.309	0.084	8.33028e-293	1.88023e-288
Fam46a	C2	0.690906	0.451	0.188	3.14545e-291	7.09961e-287
Apoe	C2	0.413119	0.75	0.486	1.89625e-290	4.28003e-286
Boc	C2	0.535472	0.256	0.061	2.0886e-290	4.71417e-286
Tceal8	C2	0.61794	0.584	0.317	1.08946e-289	2.45901e-285
Per3	C2	0.626126	0.354	0.112	4.43809e-289	1.00172e-284
Ogn	C2	0.532865	0.869	0.519	6.72536e-289	1.51798e-284
P3h3	C2	0.631294	0.548	0.28	1.94993e-288	4.40118e-284
Itm2b	C2	0.377346	0.997	0.947	6.16215e-288	1.39086e-283
Dpysl2	C2	0.602579	0.601	0.334	2.82881e-286	6.3849e-282
Slc44a1	C2	0.49398	0.301	0.084	7.15911e-285	1.61588e-280
Pnp	C2	0.616039	0.493	0.222	4.07043e-283	9.18737e-279
Ly6c1	C2	0.653019	0.488	0.214	8.36152e-278	1.88728e-273
Cxcl1	C2	1.78725	0.35	0.122	1.18441e-277	2.67333e-273
Atf5	C2	0.593627	0.454	0.192	1.68521e-277	3.80368e-273
Zeb2	C2	0.522752	0.465	0.189	2.22797e-276	5.02875e-272
Camk2n1	C2	0.596014	0.602	0.348	3.93087e-272	8.87237e-268
Gaa	C2	0.633287	0.445	0.193	1.00544e-270	2.26937e-266
Ablim1	C2	0.54345	0.515	0.231	1.38605e-269	3.12846e-265
Gas6	C2	0.722493	0.714	0.528	1.96787e-269	4.44169e-265
Kazald1	C2	0.713378	0.419	0.179	2.00034e-269	4.51497e-265
Maged2	C2	0.640998	0.448	0.2	6.08283e-269	1.37296e-264
Nav1	C2	0.545971	0.367	0.131	2.0937e-267	4.72569e-263
Ostc	C2	0.550309	0.659	0.424	5.00369e-267	1.12938e-262
Cdkn1c	C2	0.678442	0.405	0.163	3.24692e-266	7.32861e-262
Mn1	C2	0.644177	0.345	0.123	8.66212e-265	1.95513e-260
Ebf1	C2	0.486792	0.701	0.456	2.89412e-264	6.53232e-260
Grb10	C2	0.563598	0.34	0.116	1.60678e-263	3.62665e-259
Cnpy2	C2	0.557719	0.641	0.4	6.10045e-263	1.37693e-258
Celf2	C2	0.522654	0.712	0.463	8.93127e-263	2.01588e-258
Klf4	C2	0.627285	0.689	0.411	1.46556e-260	3.30791e-256
Cd47	C2	0.475367	0.765	0.534	7.96542e-260	1.79788e-255
Txndc5	C2	0.531165	0.624	0.366	5.54435e-258	1.25142e-253
Prnp	C2	0.593381	0.434	0.193	3.87952e-256	8.75647e-252
Creb5	C2	0.618692	0.488	0.232	1.34701e-254	3.04034e-250
Dnajc3	C2	0.557776	0.645	0.408	2.37635e-252	5.36365e-248
Ssr4	C2	0.483199	0.772	0.592	3.79055e-252	8.55564e-248
Tspan3	C2	0.516903	0.659	0.418	2.23247e-247	5.03891e-243
Bsg	C2	0.358085	0.917	0.756	8.00005e-247	1.80569e-242
Efemp2	C2	0.579958	0.535	0.288	1.65756e-246	3.74127e-242
Slc1a5	C2	0.563651	0.446	0.199	7.91977e-246	1.78757e-241
Sntb2	C2	0.496521	0.343	0.123	1.35081e-243	3.04892e-239
Timp3	C2	0.484581	0.862	0.655	4.66187e-243	1.05223e-238
Lmo4	C2	0.601069	0.569	0.328	1.59055e-242	3.59002e-238
Nenf	C2	0.411778	0.871	0.642	1.65445e-238	3.73427e-234
Anxa2	C2	0.430309	0.84	0.671	1.80716e-238	4.07894e-234
Kcnq1ot1	C2	0.575735	0.427	0.186	2.66447e-237	6.01398e-233
Vimp	C2	0.526265	0.673	0.453	1.50571e-235	3.39854e-231
Sec62	C2	0.394791	0.847	0.698	5.81303e-232	1.31206e-227
Prdx4	C2	0.556962	0.681	0.472	5.02629e-229	1.13448e-224
Rrbp1	C2	0.447631	0.778	0.594	2.66144e-228	6.00715e-224
Mfap4	C2	0.804315	0.716	0.494	1.42643e-226	3.21958e-222
Sdf4	C2	0.467751	0.731	0.544	1.63655e-224	3.69386e-220
Gm9844	C2	0.481523	0.272	0.083	1.05485e-223	2.38091e-219
Adm	C2	0.780281	0.346	0.14	6.50296e-222	1.46778e-217
Copz2	C2	0.523749	0.642	0.423	1.20512e-221	2.72009e-217
App	C2	0.409371	0.829	0.623	2.59013e-218	5.84619e-214
Dbn1	C2	0.470807	0.277	0.091	4.64061e-217	1.04743e-212
Herpud1	C2	0.511784	0.621	0.397	1.15791e-216	2.61352e-212
Ppp1r14b	C2	0.556855	0.358	0.147	2.97174e-216	6.70751e-212
Tmem59	C2	0.352399	0.869	0.704	5.33057e-215	1.20316e-210
Nedd4	C2	0.427186	0.768	0.547	2.66209e-214	6.00861e-210
Kdelr3	C2	0.574572	0.4	0.187	1.92704e-212	4.34952e-208
Rab34	C2	0.54583	0.462	0.242	4.14206e-212	9.34903e-208
Tsc22d3	C2	0.452455	0.717	0.453	7.23531e-211	1.63308e-206
Rbms1	C2	0.48774	0.573	0.335	2.51641e-209	5.67979e-205
Kdelr2	C2	0.560074	0.59	0.37	2.65299e-209	5.98807e-205
Calu	C2	0.493359	0.625	0.407	1.45747e-208	3.28966e-204
Baiap2	C2	0.443203	0.258	0.079	7.29802e-208	1.64724e-203
Vat1	C2	0.524297	0.46	0.233	7.37106e-208	1.66372e-203
Cyp20a1	C2	0.479282	0.337	0.134	8.26662e-203	1.86586e-198
2019-09-15	C2	0.322435	0.869	0.729	1.71588e-202	3.8729e-198
Naaa	C2	0.397033	0.269	0.087	1.00571e-201	2.26998e-197
Dab2	C2	0.396705	0.27	0.085	6.78868e-201	1.53227e-196
P4ha1	C2	0.522242	0.384	0.175	4.91232e-200	1.10876e-195
Bhlhe40	C2	0.485806	0.38	0.156	5.4966e-200	1.24064e-195
Krtcap2	C2	0.400602	0.779	0.619	7.46064e-200	1.68394e-195
Nfia	C2	0.494118	0.689	0.469	1.72541e-199	3.89442e-195
Abcc9	C2	0.63461	0.444	0.242	2.91896e-198	6.58838e-194
Ggh	C2	0.534787	0.525	0.311	6.70178e-198	1.51266e-193
Mgat2	C2	0.527803	0.457	0.235	6.9833e-198	1.5762e-193
Sparc	C2	0.626929	0.997	0.85	1.58848e-197	3.58537e-193
Prss23	C2	0.553233	0.595	0.361	2.63662e-197	5.95111e-193
Tmed2	C2	0.392108	0.796	0.654	7.04995e-197	1.59124e-192
Cd55	C2	0.470635	0.257	0.08	2.8628e-194	6.46162e-190
Fmo2	C2	0.52706	0.68	0.468	6.58651e-194	1.48664e-189
Pbx1	C2	0.518338	0.57	0.351	2.28458e-193	5.15653e-189
Cd81	C2	0.335448	0.977	0.801	9.0729e-193	2.04784e-188
Maged1	C2	0.520263	0.546	0.331	8.59024e-192	1.9389e-187
Lrrc17	C2	0.47726	0.364	0.157	1.84216e-191	4.15794e-187
Dbp	C2	0.50562	0.352	0.142	5.65495e-188	1.27638e-183
Arf5	C2	0.364029	0.775	0.616	1.45064e-187	3.27424e-183
Foxp2	C2	0.54796	0.406	0.2	3.29059e-187	7.42719e-183
Gm10116	C2	0.420767	0.447	0.213	3.32538e-185	7.50571e-181
Antxr2	C2	0.425251	0.258	0.087	5.50498e-185	1.24253e-180
Ank2	C2	0.522347	0.35	0.155	1.55537e-184	3.51062e-180
Sri	C2	0.416376	0.678	0.469	1.21308e-183	2.73804e-179
Tubb6	C2	0.501312	0.408	0.203	2.682e-182	6.05355e-178
Gpc6	C2	0.52763	0.467	0.257	1.14045e-181	2.57412e-177
Frmd6	C2	0.463336	0.285	0.108	3.23274e-181	7.29663e-177
Cbfb	C2	0.418594	0.279	0.1	4.71483e-179	1.06418e-174
Ier3ip1	C2	0.427889	0.688	0.5	1.03312e-176	2.33186e-172
Ctso	C2	0.425509	0.323	0.132	1.22424e-176	2.76324e-172
Atp6ap2	C2	0.501699	0.565	0.359	3.56432e-175	8.04502e-171
Tpst1	C2	0.483197	0.428	0.23	3.66729e-175	8.27744e-171
Igsf3	C2	0.471569	0.259	0.094	5.71391e-175	1.28969e-170
Nnmt	C2	0.517479	0.337	0.151	8.50433e-175	1.91951e-170
Lrp6	C2	0.52348	0.356	0.164	2.40404e-174	5.42616e-170
Lrpap1	C2	0.477539	0.617	0.43	5.25343e-174	1.18575e-169
Plod2	C2	0.567559	0.352	0.166	2.14984e-172	4.8524e-168
Sept8	C2	0.411294	0.259	0.094	3.81896e-170	8.61978e-166
Creb3l1	C2	0.468486	0.26	0.098	2.40367e-167	5.42532e-163
Scarf2	C2	0.468386	0.269	0.104	4.63852e-167	1.04696e-162
Ikbip	C2	0.486339	0.386	0.194	8.88257e-167	2.00488e-162
Manf	C2	0.457286	0.666	0.509	5.21705e-166	1.17754e-161
Capg	C2	0.388516	0.491	0.262	6.3992e-166	1.44436e-161
Il6st	C2	0.442328	0.496	0.28	7.82058e-165	1.76518e-160
Arl1	C2	0.449715	0.615	0.438	2.69703e-164	6.08747e-160
Xbp1	C2	0.442591	0.529	0.324	5.55037e-164	1.25278e-159
Tspan4	C2	0.467349	0.505	0.303	1.93495e-162	4.36738e-158
Gnptg	C2	0.425773	0.253	0.094	5.19556e-160	1.17269e-155
Ntn1	C2	0.489241	0.464	0.267	4.32185e-159	9.75485e-155
Fzd4	C2	0.467653	0.299	0.124	2.38735e-158	5.3885e-154
Zbtb16	C2	0.507073	0.377	0.191	2.61481e-158	5.90189e-154
Scpep1	C2	0.486933	0.466	0.273	4.28061e-157	9.66176e-153
Ahnak2	C2	0.476143	0.473	0.279	6.08975e-157	1.37452e-152
Nr1d2	C2	0.412428	0.272	0.104	8.51939e-157	1.92291e-152
Morf4l2	C2	0.38797	0.724	0.556	1.26272e-156	2.85009e-152
Iah1	C2	0.439971	0.375	0.19	7.32527e-156	1.65339e-151
Rora	C2	0.45329	0.459	0.264	1.61867e-155	3.65351e-151
Fkbp5	C2	0.43586	0.344	0.156	3.57414e-155	8.06718e-151
Metrnl	C2	0.485439	0.371	0.18	1.95684e-154	4.41679e-150
Os9	C2	0.443404	0.429	0.23	2.04739e-153	4.62117e-149
Tapbp	C2	0.389709	0.597	0.39	1.41164e-152	3.1862e-148
Gm2a	C2	0.447127	0.477	0.28	1.44734e-152	3.2668e-148
Sdcbp	C2	0.344248	0.744	0.595	4.42663e-151	9.99135e-147
Sfxn1	C2	0.42502	0.329	0.152	5.68775e-151	1.28378e-146
Lman1	C2	0.445897	0.421	0.231	2.30896e-149	5.21154e-145
Calr	C2	0.298893	0.851	0.733	3.04985e-149	6.88381e-145
Col15a1	C2	0.635398	0.408	0.233	5.65709e-149	1.27686e-144
Ckap4	C2	0.472848	0.445	0.259	5.99946e-148	1.35414e-143
Tnfsf12	C2	0.441692	0.432	0.245	7.07465e-148	1.59682e-143
Erlec1	C2	0.4655	0.36	0.182	8.4659e-148	1.91084e-143
Atraid	C2	0.393677	0.655	0.489	1.42342e-146	3.2128e-142
Sec61b	C2	0.332957	0.783	0.672	2.77751e-145	6.26913e-141
Ssr2	C2	0.426508	0.611	0.445	5.35557e-145	1.20881e-140
Ugp2	C2	0.491745	0.467	0.287	6.95227e-144	1.5692e-139
Grn	C2	0.376452	0.689	0.521	7.27423e-144	1.64187e-139
Pld3	C2	0.449644	0.366	0.185	1.30828e-143	2.95292e-139
Tpm4	C2	0.351927	0.693	0.522	1.96085e-143	4.42584e-139
Hn1	C2	0.464972	0.508	0.319	1.59229e-142	3.59396e-138
Tcn2	C2	0.375287	0.429	0.23	6.04811e-141	1.36512e-136
Pros1	C2	0.434501	0.352	0.173	2.33324e-140	5.26636e-136
Epdr1	C2	0.454763	0.388	0.216	6.81808e-139	1.53891e-134
Fndc3b	C2	0.437043	0.489	0.302	7.08588e-139	1.59935e-134
Tmed10	C2	0.324139	0.772	0.647	5.15042e-137	1.1625e-132
Dnajc25	C2	0.428335	0.302	0.141	8.91547e-137	2.01231e-132
Etfa	C2	0.430826	0.527	0.355	2.45232e-136	5.53513e-132
Sar1a	C2	0.392336	0.577	0.401	5.26465e-136	1.18828e-131
Tgfb3	C2	0.45727	0.299	0.139	7.20573e-136	1.62641e-131
Cbx3	C2	0.446536	0.513	0.33	1.83708e-135	4.14647e-131
Ecm2	C2	0.433319	0.526	0.342	2.75595e-135	6.22046e-131
Tmem167	C2	0.43645	0.566	0.399	5.61959e-135	1.2684e-130
Blvrb	C2	0.373566	0.499	0.31	5.77493e-135	1.30346e-130
Fkbp2	C2	0.403313	0.602	0.435	8.75993e-135	1.9772e-130
P4hb	C2	0.380756	0.65	0.497	3.16641e-134	7.14691e-130
Dkk3	C2	0.536875	0.447	0.281	9.48014e-133	2.13976e-128
Agpat4	C2	0.380075	0.326	0.155	2.39232e-132	5.39971e-128
Tmed1	C2	0.438272	0.339	0.176	1.89626e-131	4.28006e-127
Gxylt2	C2	0.407137	0.48	0.286	2.91295e-130	6.57481e-126
Tusc3	C2	0.423238	0.357	0.189	1.92683e-129	4.34904e-125
Reck	C2	0.466292	0.296	0.141	2.02759e-129	4.57647e-125
Rsrp1	C2	0.333551	0.744	0.614	6.29981e-129	1.42193e-124
Sept7	C2	0.332596	0.734	0.574	2.33999e-128	5.28159e-124
Lgals9	C2	0.290883	0.329	0.152	1.38048e-127	3.11587e-123
Tm2d2	C2	0.406029	0.538	0.375	1.59444e-123	3.59881e-119
Slc39a1	C2	0.511359	0.399	0.227	2.48261e-123	5.60349e-119
B4galt1	C2	0.423045	0.359	0.188	4.28619e-123	9.67436e-119
Acaa2	C2	0.388397	0.363	0.196	1.3966e-122	3.15228e-118
Ftl1	C2	0.325201	0.997	0.969	1.51393e-122	3.41709e-118
Akap13	C2	0.371419	0.586	0.408	4.01335e-122	9.05853e-118
Aga	C2	0.415811	0.361	0.199	4.12454e-122	9.3095e-118
Dtnbp1	C2	0.368855	0.318	0.16	6.34366e-121	1.43183e-116
Cyth3	C2	0.43662	0.367	0.204	1.46915e-120	3.31601e-116
Cpq	C2	0.375591	0.63	0.469	1.8188e-119	4.10521e-115
Fbln5	C2	0.325078	0.78	0.581	4.24475e-119	9.58082e-115
Tubb2a	C2	0.377574	0.488	0.302	4.26829e-119	9.63397e-115
H2-T23	C2	0.328278	0.354	0.174	3.1084e-118	7.01596e-114
Nr3c1	C2	0.405296	0.472	0.303	1.41929e-117	3.20347e-113
Reep3	C2	0.401431	0.474	0.307	2.07551e-116	4.68463e-112
Nfic	C2	0.398488	0.493	0.327	7.826e-116	1.76641e-111
Atxn10	C2	0.383859	0.417	0.25	2.57537e-115	5.81287e-111
Chic2	C2	0.390367	0.482	0.311	1.25559e-114	2.83399e-110
Pdgfrb	C2	0.471704	0.355	0.204	2.82385e-114	6.37371e-110
Spcs2	C2	0.352241	0.653	0.52	1.26603e-113	2.85756e-109
Gstm1	C2	0.251801	0.887	0.696	2.35139e-113	5.30732e-109
Yif1a	C2	0.420058	0.401	0.244	3.16563e-113	7.14515e-109
Ssr3	C2	0.394684	0.53	0.375	9.66731e-113	2.18201e-108
Lysmd2	C2	0.361019	0.368	0.199	1.16179e-112	2.62227e-108
Mlec	C2	0.381796	0.291	0.144	3.77259e-112	8.51512e-108
Idh1	C2	0.385341	0.291	0.144	6.00903e-112	1.3563e-107
Stt3a	C2	0.404064	0.448	0.284	7.5866e-112	1.71237e-107
Swi5	C2	0.292558	0.779	0.648	2.12436e-111	4.79489e-107
Man2a1	C2	0.380194	0.299	0.149	3.05618e-111	6.89811e-107
Dnajb11	C2	0.385137	0.434	0.275	1.79785e-110	4.05793e-106
Wipi1	C2	0.385346	0.258	0.121	2.75195e-110	6.21143e-106
Raph1	C2	0.36997	0.269	0.126	5.5322e-110	1.24867e-105
Rer1	C2	0.345113	0.631	0.492	1.66214e-109	3.75161e-105
Rbp4	C2	0.620095	0.538	0.369	2.6357e-109	5.94904e-105
Snx7	C2	0.368198	0.268	0.129	2.93787e-108	6.63107e-104
Trip10	C2	0.368208	0.32	0.17	5.01347e-108	1.13159e-103
Tmed9	C2	0.285217	0.751	0.629	6.92374e-108	1.56276e-103
Zfp36l1	C2	0.352285	0.666	0.517	8.26093e-108	1.86457e-103
Rpn1	C2	0.41571	0.453	0.301	1.61802e-107	3.65204e-103
Mpv17	C2	0.391049	0.34	0.189	1.66573e-107	3.75972e-103
Igsf8	C2	0.36748	0.33	0.178	1.79053e-107	4.04141e-103
Npdc1	C2	0.332786	0.619	0.463	3.84044e-107	8.66825e-103
Scd2	C2	0.403907	0.316	0.168	1.87603e-105	4.23438e-101
Wbp5	C2	0.316613	0.757	0.606	1.12804e-104	2.54611e-100
Rap1b	C2	0.266224	0.703	0.556	3.0276e-104	6.83359e-100
Sash1	C2	0.367124	0.278	0.137	5.32043e-104	1.20088e-99
Rhoj	C2	0.382921	0.515	0.366	2.59509e-103	5.85737e-99
Twsg1	C2	0.389578	0.432	0.275	5.29246e-102	1.19456e-97
Tmem256	C2	0.29688	0.729	0.599	5.30182e-102	1.19667e-97
Gns	C2	0.391205	0.331	0.183	5.974e-102	1.34839e-97
Osr1	C2	0.419585	0.476	0.318	1.109e-101	2.50313e-97
Irf2bpl	C2	0.396433	0.349	0.199	1.2937e-101	2.92001e-97
Spcs1	C2	0.286136	0.76	0.639	2.81471e-101	6.35308e-97
Rtn4	C2	0.303518	0.727	0.598	6.72561e-101	1.51804e-96
Hypk	C2	0.373202	0.526	0.381	1.17346e-100	2.64861e-96
Jak1	C2	0.294058	0.481	0.304	1.86321e-100	4.20544e-96
Slc38a10	C2	0.362424	0.303	0.159	3.40399e-100	7.68315e-96
Zfp36l2	C2	0.282609	0.533	0.354	7.37257e-99	1.66406e-94
Fam114a1	C2	0.390296	0.309	0.171	6.3428e-97	1.43163e-92
Rnf13	C2	0.353638	0.371	0.22	9.09663e-97	2.0532e-92
Lrrc58	C2	0.376972	0.525	0.377	1.14407e-96	2.58227e-92
Fkbp10	C2	0.390513	0.315	0.176	4.94411e-96	1.11593e-91
Cks1b	C2	0.368134	0.271	0.141	4.86683e-94	1.09849e-89
Fundc2	C2	0.340888	0.548	0.407	8.05622e-94	1.81837e-89
Ghr	C2	0.416373	0.329	0.19	1.77524e-93	4.0069e-89
Tppp3	C2	0.594981	0.459	0.325	2.11151e-93	4.76589e-89
Prdx2	C2	0.274477	0.68	0.568	2.21992e-93	5.01057e-89
Crtap	C2	0.385311	0.398	0.257	5.22078e-93	1.17838e-88
Kdelc2	C2	0.341952	0.268	0.137	1.52375e-92	3.43926e-88
Smarca2	C2	0.369181	0.467	0.322	6.21461e-92	1.4027e-87
Nme1	C2	0.326502	0.519	0.372	1.79636e-91	4.05457e-87
Magt1	C2	0.354137	0.298	0.161	4.09755e-91	9.24859e-87
Tmem9b	C2	0.339998	0.342	0.198	4.29918e-91	9.70367e-87
Plin3	C2	0.372467	0.377	0.239	5.22324e-91	1.17894e-86
H1f0	C2	0.400292	0.388	0.247	1.05285e-90	2.37639e-86
Lmna	C2	0.301527	0.737	0.59	3.3237e-90	7.50193e-86
Sept2	C2	0.331573	0.531	0.391	2.37078e-88	5.35108e-84
Hdlbp	C2	0.370166	0.462	0.328	6.85261e-88	1.5467e-83
Srm	C2	0.37595	0.311	0.18	1.05463e-87	2.38041e-83
Sema3c	C2	0.485837	0.359	0.23	2.99376e-87	6.75723e-83
Ap3s1	C2	0.346875	0.447	0.303	3.15492e-87	7.12097e-83
Sra1	C2	0.334733	0.471	0.327	4.0408e-87	9.12048e-83
Dlc1	C2	0.325158	0.303	0.169	1.40739e-85	3.17661e-81
Gstm2	C2	0.343514	0.541	0.401	1.73409e-85	3.91403e-81
Ssr1	C2	0.356945	0.495	0.361	1.98158e-85	4.47263e-81
Tmem159	C2	0.349609	0.289	0.162	2.35919e-85	5.32493e-81
Erp44	C2	0.347168	0.46	0.322	3.87731e-85	8.75149e-81
Ctsf	C2	0.395688	0.358	0.226	6.74188e-85	1.52171e-80
Txnip	C2	0.320569	0.604	0.469	8.64311e-85	1.95084e-80
Asah1	C2	0.316044	0.495	0.344	1.26759e-84	2.86107e-80
Sept11	C2	0.306272	0.272	0.14	1.48263e-84	3.34643e-80
Selenbp1	C2	0.347453	0.322	0.189	3.29637e-84	7.44023e-80
Nck1	C2	0.329735	0.3	0.166	4.84327e-84	1.09317e-79
Tbrg1	C2	0.334884	0.538	0.411	1.3203e-83	2.98006e-79
Csgalnact2	C2	0.384884	0.295	0.168	1.59617e-83	3.60271e-79
Plbd2	C2	0.373056	0.335	0.204	1.74722e-83	3.94366e-79
S100a16	C2	0.254217	0.593	0.441	8.7777e-83	1.98122e-78
Dhrs7	C2	0.310078	0.436	0.291	9.25996e-83	2.09007e-78
Tspan31	C2	0.351762	0.369	0.237	5.43332e-82	1.22635e-77
Slco3a1	C2	0.340071	0.288	0.163	1.11535e-81	2.51745e-77
9530068E07Rik	C2	0.324602	0.505	0.373	2.81014e-81	6.34278e-77
Aida	C2	0.31186	0.309	0.177	3.95981e-81	8.93769e-77
Cst3	C2	0.763714	0.998	0.933	7.92996e-81	1.78987e-76
Sec31a	C2	0.361335	0.395	0.264	8.41125e-81	1.8985e-76
Tiparp	C2	0.290847	0.254	0.126	1.86531e-80	4.21018e-76
Fzd1	C2	0.364202	0.256	0.138	2.13605e-80	4.82128e-76
Bag3	C2	0.382531	0.337	0.205	2.39261e-80	5.40036e-76
Eps15	C2	0.309494	0.257	0.134	3.35288e-80	7.56779e-76
Mbtps1	C2	0.34676	0.284	0.16	4.36071e-80	9.84256e-76
Cttn	C2	0.320756	0.293	0.166	1.70463e-79	3.84753e-75
Ap2a2	C2	0.298781	0.333	0.194	2.07769e-79	4.68956e-75
Trp53i13	C2	0.345124	0.286	0.164	5.01971e-79	1.133e-74
Cope	C2	0.284911	0.647	0.54	7.23943e-79	1.63401e-74
B4gat1	C2	0.336237	0.256	0.139	7.56854e-79	1.70829e-74
Copb2	C2	0.332176	0.368	0.235	8.45471e-79	1.90831e-74
Surf4	C2	0.360551	0.391	0.262	9.45008e-79	2.13298e-74
Socs3	C2	0.482361	0.357	0.225	1.50241e-78	3.39109e-74
Nr1d1	C2	0.371649	0.275	0.154	1.89726e-78	4.2823e-74
Dnajb9	C2	0.373848	0.424	0.286	6.57739e-78	1.48458e-73
P3h4	C2	0.373816	0.345	0.221	1.21661e-77	2.746e-73
Phlda3	C2	0.318144	0.392	0.25	1.22602e-77	2.76725e-73
Carhsp1	C2	0.297233	0.309	0.179	2.38613e-77	5.38574e-73
Por	C2	0.378015	0.405	0.275	2.84162e-77	6.41382e-73
Sdf2l1	C2	0.316189	0.276	0.153	7.61334e-77	1.71841e-72
Slc39a7	C2	0.356746	0.371	0.244	1.06384e-76	2.40119e-72
Rnft1	C2	0.361247	0.353	0.223	1.09224e-76	2.46529e-72
Pdcd4	C2	0.301222	0.362	0.22	2.88442e-76	6.51041e-72
Dpm3	C2	0.276841	0.668	0.55	7.42603e-76	1.67613e-71
Ifi27l2a	C2	0.39224	0.432	0.271	1.07422e-75	2.42462e-71
Pura	C2	0.316386	0.504	0.373	1.11464e-75	2.51586e-71
Angptl2	C2	0.334112	0.263	0.146	2.80458e-75	6.33023e-71
Meis2	C2	0.332786	0.314	0.187	4.96884e-75	1.12152e-70
Arf3	C2	0.346249	0.363	0.23	1.10449e-74	2.49295e-70
Praf2	C2	0.336594	0.302	0.183	5.34324e-74	1.20602e-69
Sec61a1	C2	0.353861	0.366	0.242	1.44142e-73	3.25342e-69
Bcl7c	C2	0.318684	0.375	0.248	4.77197e-73	1.07708e-68
Carkd	C2	0.344502	0.363	0.241	1.87821e-72	4.23932e-68
Creg1	C2	0.337701	0.435	0.31	2.63267e-72	5.9422e-68
Ccnl1	C2	0.344629	0.58	0.455	3.36653e-72	7.59858e-68
Adamts1	C2	0.334463	0.486	0.339	5.59156e-72	1.26207e-67
Ptp4a1	C2	0.345056	0.548	0.417	1.56641e-71	3.53554e-67
Tm9sf2	C2	0.334163	0.494	0.373	1.82906e-71	4.12837e-67
Sec22b	C2	0.357225	0.41	0.292	6.39803e-71	1.4441e-66
Lix1l	C2	0.31623	0.284	0.167	9.41118e-71	2.1242e-66
Derl1	C2	0.318284	0.452	0.328	1.00702e-70	2.27294e-66
Tmem45a	C2	0.384361	0.272	0.161	1.05818e-70	2.38842e-66
Dnajc10	C2	0.325038	0.379	0.254	1.88988e-70	4.26564e-66
Atp6ap1	C2	0.267171	0.621	0.508	4.02023e-70	9.07407e-66
Tmed7	C2	0.310731	0.432	0.305	4.16928e-70	9.41047e-66
Phpt1	C2	0.32534	0.36	0.235	1.48665e-69	3.35551e-65
Ifnar2	C2	0.298575	0.348	0.222	1.87766e-69	4.23806e-65
Plpp1	C2	0.347589	0.509	0.399	3.85083e-69	8.69171e-65
Jmjd1c	C2	0.285826	0.34	0.207	4.30294e-69	9.71217e-65
Abhd14a	C2	0.313822	0.251	0.141	4.66219e-69	1.0523e-64
Maff	C2	0.528442	0.384	0.259	7.16278e-69	1.61671e-64
Zcchc24	C2	0.319634	0.272	0.158	8.67521e-69	1.95808e-64
Ak1	C2	0.331139	0.263	0.153	9.50665e-69	2.14575e-64
Ift27	C2	0.327015	0.318	0.203	1.18759e-67	2.68051e-63
Glmp	C2	0.316818	0.461	0.343	1.47181e-67	3.32203e-63
Creld2	C2	0.339214	0.299	0.184	2.94976e-67	6.65791e-63
Luc7l2	C2	0.267607	0.653	0.544	6.93239e-67	1.56471e-62
Prdx1	C2	0.250636	0.946	0.84	6.40232e-66	1.44507e-61
Sigmar1	C2	0.320359	0.272	0.162	8.09918e-66	1.82807e-61
Adprh	C2	0.299525	0.342	0.223	8.84013e-66	1.99531e-61
Rad23a	C2	0.300534	0.326	0.206	5.02502e-65	1.1342e-60
Gusb	C2	0.285536	0.286	0.171	2.0877e-64	4.71214e-60
Dap	C2	0.263315	0.556	0.447	3.66272e-64	8.26712e-60
Myadm	C2	0.289619	0.449	0.318	5.20657e-64	1.17518e-59
Mat2a	C2	0.294754	0.516	0.392	5.39119e-64	1.21685e-59
Tex264	C2	0.30866	0.378	0.262	7.87833e-64	1.77822e-59
Smim7	C2	0.301073	0.468	0.356	1.23936e-63	2.79737e-59
Sec11a	C2	0.265288	0.588	0.497	3.3808e-63	7.63081e-59
Copa	C2	0.322373	0.447	0.338	1.36372e-62	3.07806e-58
Tm9sf3	C2	0.281007	0.54	0.426	1.48724e-62	3.35684e-58
Ski	C2	0.300921	0.456	0.339	2.16983e-62	4.89751e-58
Tmem9	C2	0.317339	0.266	0.16	3.30418e-62	7.45786e-58
Gm6133	C2	0.25084	0.298	0.174	1.03545e-61	2.33711e-57
Sec24d	C2	0.332972	0.321	0.211	1.20649e-61	2.72316e-57
Canx	C2	0.258455	0.63	0.535	2.05661e-61	4.64196e-57
Adam9	C2	0.308068	0.292	0.182	3.5135e-61	7.93033e-57
Gstp1	C2	0.253574	0.62	0.522	3.63481e-61	8.20413e-57
Mydgf	C2	0.303448	0.47	0.366	5.35285e-61	1.20819e-56
Comt	C2	0.274503	0.538	0.428	6.64378e-61	1.49957e-56
Med13l	C2	0.31764	0.289	0.18	6.87227e-61	1.55114e-56
Sulf2	C2	0.32715	0.358	0.244	1.24994e-60	2.82123e-56
Ryk	C2	0.324546	0.266	0.162	5.84546e-60	1.31938e-55
Clcn4	C2	0.301087	0.295	0.186	7.86962e-60	1.77625e-55
Cetn3	C2	0.266759	0.589	0.482	1.0785e-59	2.43429e-55
Glt8d1	C2	0.308609	0.257	0.154	1.9172e-59	4.32731e-55
Tef	C2	0.296802	0.287	0.177	4.46943e-59	1.00879e-54
Rhoq	C2	0.309606	0.318	0.208	2.75642e-58	6.22151e-54
Nfkbia	C2	0.272227	0.794	0.756	4.10895e-58	9.27432e-54
Srpr	C2	0.271731	0.393	0.276	4.55634e-58	1.02841e-53
Uqcc2	C2	0.305581	0.544	0.462	4.99214e-58	1.12678e-53
Anapc5	C2	0.274505	0.498	0.388	5.86003e-58	1.32267e-53
Copg1	C2	0.310657	0.304	0.196	1.01735e-57	2.29626e-53
Sqstm1	C2	0.251819	0.635	0.546	1.06621e-57	2.40655e-53
Asap1	C2	0.288562	0.281	0.174	1.40791e-57	3.17779e-53
Sec63	C2	0.295404	0.276	0.17	1.65703e-57	3.74007e-53
Cbx5	C2	0.320659	0.335	0.228	1.73439e-57	3.91469e-53
Golim4	C2	0.288741	0.475	0.366	1.87458e-57	4.23111e-53
Eprs	C2	0.288267	0.365	0.249	2.45388e-57	5.53865e-53
Rdx	C2	0.250175	0.556	0.449	4.96658e-57	1.12101e-52
Tvp23b	C2	0.341646	0.313	0.212	7.07035e-57	1.59585e-52
Yipf5	C2	0.331958	0.364	0.261	8.82041e-57	1.99086e-52
Anxa4	C2	0.316302	0.35	0.245	9.62504e-57	2.17247e-52
Pmepa1	C2	0.256534	0.628	0.501	9.91919e-57	2.23886e-52
Gm9493	C2	0.259562	0.548	0.445	6.10063e-56	1.37697e-51
Copb1	C2	0.278628	0.366	0.254	1.13663e-55	2.56548e-51
Alkbh5	C2	0.316362	0.33	0.22	1.43669e-55	3.24276e-51
Sqrdl	C2	0.263608	0.301	0.192	2.35603e-55	5.3178e-51
Etfb	C2	0.254402	0.519	0.419	4.94828e-55	1.11688e-50
Slc29a1	C2	0.292704	0.492	0.394	1.21289e-54	2.73761e-50
Pigp	C2	0.283889	0.452	0.346	9.4095e-54	2.12382e-49
Tsen34	C2	0.269674	0.5	0.402	1.10269e-53	2.48888e-49
Clptm1l	C2	0.290002	0.353	0.249	1.32985e-53	3.00159e-49
Pttg1ip	C2	0.257613	0.511	0.413	1.42188e-53	3.20933e-49
Golph3	C2	0.287365	0.292	0.188	8.06381e-53	1.82008e-48
Rnaset2b	C2	0.263598	0.443	0.332	9.12842e-53	2.06038e-48
Ctdsp2	C2	0.297151	0.395	0.292	2.00763e-52	4.53141e-48
Tgoln1	C2	0.261029	0.511	0.405	3.85543e-52	8.70208e-48
Zmiz1	C2	0.251168	0.292	0.187	5.02504e-52	1.1342e-47
Gem	C2	0.33018	0.483	0.365	5.9166e-52	1.33544e-47
Rab28	C2	0.306662	0.354	0.253	6.46829e-52	1.45996e-47
Klf10	C2	0.255287	0.254	0.149	8.83708e-52	1.99462e-47
Wls	C2	0.267895	0.456	0.351	1.2205e-51	2.75479e-47
Tex261	C2	0.272291	0.355	0.249	2.97046e-51	6.70463e-47
Ptpra	C2	0.275324	0.328	0.223	3.91649e-51	8.8399e-47
Man2b1	C2	0.258307	0.264	0.162	4.59942e-51	1.03813e-46
Sspn	C2	0.292325	0.31	0.209	4.88066e-51	1.10161e-46
St13	C2	0.250256	0.544	0.45	6.52102e-51	1.47186e-46
Scarb2	C2	0.288456	0.441	0.338	1.30209e-50	2.93896e-46
Dnajb1	C2	0.536215	0.449	0.352	1.60043e-50	3.61233e-46
Hnrnph1	C2	0.290694	0.543	0.445	1.80279e-50	4.06907e-46
Emilin1	C2	0.291072	0.336	0.233	2.20095e-50	4.96777e-46
Spcs3	C2	0.265232	0.251	0.154	2.42812e-50	5.48051e-46
Gls	C2	0.275834	0.36	0.249	7.14287e-50	1.61222e-45
Wbp1l	C2	0.265359	0.259	0.16	7.47006e-50	1.68607e-45
Mrps33	C2	0.250587	0.465	0.363	1.39255e-49	3.14313e-45
Gm10036	C2	0.250264	0.297	0.189	1.50686e-49	3.40113e-45
Icam1	C2	0.279872	0.259	0.157	1.3391e-48	3.02249e-44
Bet1l	C2	0.30239	0.326	0.23	1.69011e-48	3.81475e-44
Mettl7a1	C2	0.338522	0.308	0.215	4.27524e-48	9.64965e-44
Col4a5	C2	0.356203	0.345	0.256	4.72059e-48	1.06548e-43
Ppp1r2	C2	0.261802	0.569	0.483	7.76838e-48	1.7534e-43
Gsk3b	C2	0.260198	0.456	0.351	2.48127e-47	5.60048e-43
Ginm1	C2	0.282901	0.459	0.37	3.62121e-47	8.17344e-43
Chst12	C2	0.304988	0.354	0.26	4.05275e-47	9.14745e-43
Mia3	C2	0.261252	0.27	0.176	7.11692e-47	1.60636e-42
Cops7a	C2	0.275702	0.304	0.21	1.73847e-46	3.9239e-42
Pmm1	C2	0.289878	0.27	0.18	2.52717e-46	5.70407e-42
Cdk4	C2	0.256522	0.392	0.291	2.58707e-46	5.83927e-42
Ybx3	C2	0.28909	0.347	0.254	5.19686e-46	1.17298e-41
Pkn2	C2	0.281328	0.373	0.275	7.00662e-46	1.58146e-41
Glg1	C2	0.282577	0.366	0.27	1.18399e-45	2.67239e-41
Fez1	C2	0.293154	0.322	0.226	1.36116e-45	3.07227e-41
Nfkb1	C2	0.280772	0.323	0.221	4.20777e-45	9.49737e-41
Srsf6	C2	0.260578	0.452	0.358	1.16923e-44	2.63907e-40
Acat1	C2	0.253331	0.419	0.325	3.02103e-44	6.81876e-40
Vma21	C2	0.271808	0.312	0.218	3.42511e-44	7.73081e-40
Naa20	C2	0.253517	0.283	0.19	4.30869e-44	9.72515e-40
Txndc15	C2	0.27478	0.427	0.338	5.03517e-44	1.13649e-39
Bloc1s1	C2	0.250175	0.452	0.359	1.36131e-43	3.07262e-39
Wasl	C2	0.25188	0.299	0.206	2.40179e-43	5.42107e-39
Ufc1	C2	0.255542	0.433	0.343	3.51603e-43	7.93602e-39
Derl2	C2	0.26094	0.301	0.209	4.94094e-43	1.11522e-38
Armcx3	C2	0.276444	0.273	0.184	1.3549e-42	3.05815e-38
Yif1b	C2	0.256327	0.398	0.307	1.15756e-41	2.61273e-37
Fam198b	C2	0.332265	0.412	0.337	1.28658e-41	2.90394e-37
Snx18	C2	0.265558	0.355	0.265	9.75167e-41	2.20105e-36
Adamtsl5	C2	0.282887	0.28	0.194	1.65124e-40	3.72701e-36
Pafah1b2	C2	0.253622	0.287	0.2	7.94956e-40	1.79429e-35
Mettl9	C2	0.251534	0.345	0.258	1.55225e-39	3.50358e-35
Lama4	C2	0.25277	0.259	0.174	6.81135e-39	1.53739e-34
Ogt	C2	0.290603	0.4	0.32	9.61675e-39	2.1706e-34
Gadd45g	C2	0.340951	0.637	0.561	9.81437e-39	2.2152e-34
Fosb	C2	0.515364	0.531	0.483	9.6592e-38	2.18018e-33
Gm12840	C2	0.726947	0.285	0.204	3.2737e-37	7.38907e-33
Lox	C2	0.446222	0.382	0.326	3.83819e-37	8.66318e-33
Pigk	C2	0.262891	0.261	0.181	3.95106e-37	8.91795e-33
Jun	C2	0.328311	0.771	0.76	5.60745e-37	1.26566e-32
Crip1	C2	0.310777	0.965	0.909	1.09695e-36	2.47592e-32
Ltbp3	C2	0.257767	0.416	0.332	1.48743e-36	3.35729e-32
Svil	C2	0.275773	0.391	0.309	3.09472e-36	6.98509e-32
Atf1	C2	0.25641	0.254	0.171	3.90662e-36	8.81764e-32
Dtx3	C2	0.282112	0.301	0.222	2.25858e-35	5.09783e-31
Socs2	C2	0.293445	0.304	0.226	1.86377e-34	4.20672e-30
Itgav	C2	0.265811	0.307	0.227	6.4985e-34	1.46678e-29
Zfyve21	C2	0.256879	0.346	0.269	2.93963e-33	6.63503e-29
Junb	C2	0.286491	0.835	0.783	2.99089e-33	6.75075e-29
Bscl2	C2	0.256453	0.275	0.198	6.78961e-33	1.53248e-28
Cdkn1a	C2	0.348576	0.465	0.395	7.46178e-32	1.6842e-27
P4ha2	C2	0.269518	0.258	0.185	1.20802e-31	2.72661e-27
Arrdc3	C2	0.279814	0.28	0.207	3.635e-30	8.20456e-26
Ube2w	C2	0.252419	0.297	0.226	1.18643e-29	2.67789e-25
Atp1a2	C2	0.273772	0.362	0.299	8.4057e-29	1.89725e-24
Ier2	C2	0.27714	0.715	0.68	1.09181e-27	2.46432e-23
Wsb1	C2	0.280946	0.393	0.311	1.17214e-27	2.64564e-23
Casp12	C2	0.251385	0.301	0.236	1.84952e-26	4.17455e-22
Ier3	C2	0.310559	0.484	0.433	3.05806e-22	6.90236e-18
Wisp2	C2	0.580983	0.337	0.307	1.45507e-17	3.28424e-13
Cytl1	C3	3.57808	0.891	0.306	0	0
Pecam1	C3	2.45033	0.98	0.219	0	0
Egfl7	C3	2.26526	0.955	0.043	0	0
Bmp4	C3	2.23869	0.743	0.091	0	0
Ramp2	C3	2.22927	0.956	0.188	0	0
Vwf	C3	2.15033	0.832	0.042	0	0
Ptprb	C3	2.13404	0.912	0.049	0	0
Tm4sf1	C3	2.06072	0.983	0.633	0	0
Edn1	C3	2.02113	0.647	0.086	0	0
Thbs1	C3	1.97996	0.567	0.104	0	0
Esam	C3	1.94221	0.889	0.082	0	0
1500015O10Rik	C3	1.86513	0.533	0.053	0	0
Icam2	C3	1.86216	0.861	0.053	0	0
Gkn3	C3	1.84092	0.614	0.027	0	0
Ecscr	C3	1.8389	0.847	0.047	0	0
Cldn5	C3	1.82042	0.506	0.024	0	0
Tmem158	C3	1.80614	0.756	0.08	0	0
Emcn	C3	1.7886	0.448	0.016	0	0
Vcam1	C3	1.7715	0.739	0.131	0	0
Sfrp1	C3	1.74486	0.739	0.084	0	0
AU021092	C3	1.74033	0.728	0.011	0	0
Ehd4	C3	1.70308	0.846	0.225	0	0
Mmrn2	C3	1.69788	0.799	0.027	0	0
Tinagl1	C3	1.69698	0.939	0.359	0	0
Sdpr	C3	1.64012	0.858	0.174	0	0
Heg1	C3	1.64001	0.872	0.185	0	0
Apoe	C3	1.60457	0.768	0.491	0	0
Ece1	C3	1.60407	0.834	0.121	0	0
Cdh5	C3	1.58133	0.78	0.019	0	0
Clu	C3	1.53595	0.904	0.56	0	0
Epas1	C3	1.53203	0.855	0.159	0	0
Slc9a3r2	C3	1.52982	0.743	0.098	0	0
Ly6c1	C3	1.50196	0.644	0.196	0	0
Gja4	C3	1.48233	0.631	0.05	0	0
Eng	C3	1.48067	0.777	0.17	0	0
Ctsh	C3	1.46962	0.864	0.545	0	0
Adh7	C3	1.45126	0.511	0.02	0	0
Ace	C3	1.41868	0.803	0.266	0	0
Clec14a	C3	1.40292	0.689	0.037	0	0
Myct1	C3	1.33079	0.659	0.01	0	0
Ctla2a	C3	1.32636	0.484	0.086	0	0
Procr	C3	1.32208	0.634	0.064	0	0
Plvap	C3	1.31711	0.551	0.097	0	0
Tspan6	C3	1.31559	0.641	0.116	0	0
Cd93	C3	1.30589	0.615	0.031	0	0
F11r	C3	1.29683	0.706	0.07	0	0
Mall	C3	1.29339	0.609	0.012	0	0
Tspan7	C3	1.29312	0.726	0.115	0	0
Crip2	C3	1.275	0.967	0.572	0	0
Ephx2	C3	1.26883	0.542	0.027	0	0
Cracr2b	C3	1.2679	0.687	0.071	0	0
Tek	C3	1.26129	0.626	0.033	0	0
Anxa3	C3	1.24451	0.867	0.439	0	0
Ly6e	C3	1.24054	0.955	0.415	0	0
Fam3c	C3	1.23513	0.771	0.284	0	0
Cgnl1	C3	1.23412	0.633	0.083	0	0
Lmo2	C3	1.22623	0.702	0.12	0	0
Serpinb6b	C3	1.22604	0.628	0.166	0	0
Stab1	C3	1.21948	0.672	0.059	0	0
Mgst3	C3	1.21429	0.759	0.255	0	0
Cmip	C3	1.20533	0.639	0.106	0	0
Bmx	C3	1.20057	0.53	0.015	0	0
Klk10	C3	1.17879	0.306	0.006	0	0
Nrp1	C3	1.16207	0.752	0.26	0	0
S1pr1	C3	1.15342	0.611	0.074	0	0
Cfh	C3	1.14725	0.865	0.411	0	0
Cav1	C3	1.13799	0.896	0.47	0	0
Cd24a	C3	1.13028	0.707	0.153	0	0
Tie1	C3	1.12771	0.547	0.015	0	0
H2-K1	C3	1.11896	0.976	0.641	0	0
Adh1	C3	1.09239	0.51	0.06	0	0
Fbln2	C3	1.09207	0.734	0.164	0	0
Rasip1	C3	1.08874	0.499	0.015	0	0
Sox17	C3	1.07141	0.446	0.007	0	0
Ltbp4	C3	1.06496	0.932	0.592	0	0
Nos3	C3	1.05306	0.526	0.013	0	0
Gxylt2	C3	1.0435	0.679	0.257	0	0
Cyp4b1	C3	1.02904	0.325	0.012	0	0
Myl12b	C3	1.0275	0.886	0.54	0	0
H2-D1	C3	1.01738	0.999	0.872	0	0
Crim1	C3	1.01135	0.714	0.224	0	0
Podxl	C3	1.00691	0.437	0.013	0	0
Bst2	C3	1.00348	0.809	0.326	0	0
Cyr61	C3	0.994812	0.803	0.574	0	0
Cdc42ep3	C3	0.992789	0.74	0.398	0	0
Gja5	C3	0.991998	0.403	0.004	0	0
Klk8	C3	0.977242	0.434	0.04	0	0
Krt18	C3	0.973453	0.448	0.06	0	0
S100a16	C3	0.966416	0.822	0.406	0	0
Clec1a	C3	0.965347	0.453	0.008	0	0
Arhgap31	C3	0.956415	0.631	0.12	0	0
Gng11	C3	0.952226	0.737	0.251	0	0
Slco2a1	C3	0.919704	0.422	0.013	0	0
Tmem176b	C3	0.916276	0.737	0.18	0	0
Phlda3	C3	0.912655	0.641	0.211	0	0
Hyal2	C3	0.903858	0.499	0.077	0	0
Adgrf5	C3	0.893705	0.377	0.013	0	0
Jam2	C3	0.889293	0.43	0.066	0	0
Stmn2	C3	0.88911	0.274	0.016	0	0
Acvrl1	C3	0.883975	0.625	0.182	0	0
Bpgm	C3	0.878726	0.514	0.093	0	0
Ass1	C3	0.875217	0.508	0.066	0	0
Spon1	C3	0.874942	0.43	0.042	0	0
Sox18	C3	0.870288	0.329	0.005	0	0
Rab11a	C3	0.869842	0.81	0.439	0	0
H2-Q4	C3	0.862054	0.688	0.192	0	0
H2-Q6	C3	0.859405	0.546	0.115	0	0
Lsr	C3	0.857042	0.405	0.013	0	0
Ptgs1	C3	0.846468	0.469	0.058	0	0
Nuak1	C3	0.836605	0.488	0.101	0	0
Icam1	C3	0.829733	0.527	0.113	0	0
Gata2	C3	0.823273	0.395	0.009	0	0
9430020K01Rik	C3	0.818984	0.535	0.114	0	0
Hrct1	C3	0.812535	0.461	0.108	0	0
Slc43a3	C3	0.810072	0.605	0.197	0	0
Flnb	C3	0.807568	0.544	0.139	0	0
Amigo2	C3	0.79956	0.383	0.052	0	0
Ptprj	C3	0.790239	0.438	0.102	0	0
Adcy4	C3	0.788094	0.367	0.014	0	0
Myl12a	C3	0.784704	0.963	0.869	0	0
Ptprr	C3	0.784109	0.288	0.004	0	0
Fkbp1a	C3	0.776349	0.941	0.706	0	0
Lysmd2	C3	0.770837	0.561	0.171	0	0
Mkl2	C3	0.766468	0.448	0.081	0	0
Frzb	C3	0.762748	0.371	0.07	0	0
Fam107a	C3	0.753885	0.365	0.046	0	0
Adam15	C3	0.74346	0.546	0.212	0	0
Abcg2	C3	0.742669	0.379	0.059	0	0
Efnb2	C3	0.739674	0.428	0.081	0	0
Car8	C3	0.73851	0.344	0.028	0	0
Pim3	C3	0.736871	0.575	0.218	0	0
Rbp1	C3	0.733338	0.852	0.648	0	0
Zyx	C3	0.731625	0.839	0.615	0	0
Notch1	C3	0.727345	0.405	0.056	0	0
Kank3	C3	0.726915	0.279	0.031	0	0
Smad6	C3	0.720719	0.404	0.081	0	0
Trim47	C3	0.716756	0.675	0.304	0	0
Il6st	C3	0.715389	0.619	0.266	0	0
Gabarapl1	C3	0.715051	0.691	0.358	0	0
Dennd5b	C3	0.713713	0.464	0.096	0	0
Sptbn1	C3	0.710834	0.821	0.496	0	0
Palmd	C3	0.706184	0.286	0.006	0	0
Gcnt1	C3	0.700307	0.372	0.023	0	0
Cbfa2t3	C3	0.699937	0.4	0.045	0	0
Rhob	C3	0.691617	0.842	0.561	0	0
Arhgef15	C3	0.689018	0.315	0.006	0	0
Hspa12b	C3	0.687213	0.322	0.022	0	0
Tuba1b	C3	0.683456	0.891	0.676	0	0
Ndrg1	C3	0.681735	0.559	0.224	0	0
Plxna2	C3	0.677295	0.359	0.037	0	0
Cpne8	C3	0.676605	0.438	0.069	0	0
Thbd	C3	0.674177	0.539	0.162	0	0
Nxn	C3	0.667244	0.442	0.115	0	0
Pkn3	C3	0.665875	0.298	0.007	0	0
Efna1	C3	0.664936	0.331	0.032	0	0
Kctd12	C3	0.663135	0.503	0.145	0	0
Tmem140	C3	0.662787	0.479	0.137	0	0
Tcn2	C3	0.659096	0.56	0.214	0	0
Sgms1	C3	0.65785	0.418	0.12	0	0
Acer2	C3	0.657238	0.306	0.009	0	0
Itm2b	C3	0.656489	0.994	0.949	0	0
Psmb10	C3	0.654342	0.539	0.184	0	0
Fxyd5	C3	0.654328	0.791	0.399	0	0
Aph1b	C3	0.652751	0.364	0.058	0	0
Efna5	C3	0.652464	0.499	0.196	0	0
Lrrc8c	C3	0.652028	0.377	0.065	0	0
Myh9	C3	0.651034	0.592	0.248	0	0
Enpp6	C3	0.649077	0.293	0.006	0	0
Cyp1b1	C3	0.648997	0.468	0.156	0	0
Cpd	C3	0.646816	0.424	0.103	0	0
Fzd4	C3	0.646294	0.445	0.104	0	0
Selp	C3	0.644009	0.289	0.007	0	0
She	C3	0.643564	0.274	0.005	0	0
S100a13	C3	0.643536	0.882	0.606	0	0
Cldn15	C3	0.641364	0.297	0.014	0	0
Mapk3	C3	0.636068	0.623	0.285	0	0
Psmb8	C3	0.635848	0.632	0.226	0	0
Fez1	C3	0.634682	0.516	0.196	0	0
Mcfd2	C3	0.634023	0.559	0.242	0	0
Twist1	C3	0.633986	0.315	0.057	0	0
Rfk	C3	0.631342	0.492	0.178	0	0
Pdia5	C3	0.62947	0.349	0.055	0	0
Fgd5	C3	0.628105	0.302	0.014	0	0
Ptpn14	C3	0.624702	0.378	0.067	0	0
H2-Q7	C3	0.623052	0.512	0.149	0	0
Orai1	C3	0.62302	0.473	0.139	0	0
Arl4d	C3	0.621378	0.296	0.063	0	0
Ablim1	C3	0.621211	0.6	0.225	0	0
Lpar6	C3	0.619067	0.305	0.034	0	0
Fam43a	C3	0.618182	0.375	0.059	0	0
Pla2g16	C3	0.616944	0.473	0.137	0	0
Gprc5a	C3	0.615303	0.302	0.014	0	0
Ssfa2	C3	0.613807	0.437	0.126	0	0
Myzap	C3	0.613194	0.289	0.01	0	0
Klf2	C3	0.613065	0.949	0.693	0	0
Bsg	C3	0.608961	0.936	0.757	0	0
Sept4	C3	0.605976	0.31	0.044	0	0
Arrb1	C3	0.605691	0.364	0.058	0	0
Adipor2	C3	0.603105	0.396	0.116	0	0
Adam10	C3	0.594011	0.392	0.118	0	0
Psmb9	C3	0.588715	0.414	0.109	0	0
Bvht	C3	0.588608	0.285	0.021	0	0
Atox1	C3	0.58623	0.91	0.684	0	0
Dhh	C3	0.580395	0.26	0.003	0	0
Mfng	C3	0.580306	0.331	0.031	0	0
Tmem59	C3	0.573708	0.891	0.706	0	0
Gimap1	C3	0.572587	0.414	0.081	0	0
Atp2a3	C3	0.56738	0.304	0.066	0	0
Irf6	C3	0.566903	0.261	0.005	0	0
Ifitm2	C3	0.561815	0.977	0.848	0	0
Dab2ip	C3	0.558978	0.357	0.1	0	0
Aldh3a1	C3	0.553446	0.275	0.029	0	0
Id3	C3	0.551379	0.96	0.718	0	0
Cenpt	C3	0.551103	0.298	0.029	0	0
AW112010	C3	0.548058	0.561	0.147	0	0
Cd34	C3	0.547575	0.633	0.223	0	0
Notch4	C3	0.547464	0.256	0.01	0	0
Nrarp	C3	0.546994	0.272	0.021	0	0
Tmem176a	C3	0.533038	0.496	0.125	0	0
Grasp	C3	0.527846	0.312	0.067	0	0
Enpp4	C3	0.519564	0.297	0.067	0	0
Tmbim6	C3	0.518272	0.889	0.683	0	0
Fam118b	C3	0.518203	0.298	0.048	0	0
Ptprm	C3	0.516352	0.284	0.06	0	0
Tpt1	C3	0.51187	0.995	0.969	0	0
Tmem2	C3	0.507683	0.272	0.055	0	0
Clec2d	C3	0.502132	0.368	0.093	0	0
Gngt2	C3	0.49098	0.377	0.096	0	0
Cxcl16	C3	0.486086	0.357	0.087	0	0
9930111J21Rik2	C3	0.485794	0.305	0.046	0	0
Ifitm3	C3	0.481018	0.964	0.731	0	0
Hid1	C3	0.473378	0.251	0.03	0	0
Rps12	C3	0.470999	0.973	0.898	0	0
St3gal1	C3	0.440948	0.3	0.066	0	0
Klhl6	C3	0.438317	0.298	0.054	0	0
Abi3	C3	0.419603	0.256	0.042	0	0
Lyl1	C3	0.418917	0.264	0.039	0	0
Lima1	C3	0.539522	0.403	0.122	5.36571e-304	1.21109e-299
Sepp1	C3	0.587252	0.909	0.687	8.2247e-302	1.8564e-297
Hs3st1	C3	0.49676	0.282	0.061	1.31203e-301	2.96138e-297
Ifngr1	C3	0.552638	0.714	0.366	5.16101e-301	1.16489e-296
Rps20	C3	0.41106	0.99	0.929	5.86065e-301	1.32281e-296
Fas	C3	0.665951	0.585	0.279	1.19549e-298	2.69835e-294
4931406P16Rik	C3	0.545368	0.402	0.127	2.00327e-298	4.52158e-294
Tspan9	C3	0.514679	0.33	0.089	2.35469e-297	5.31476e-293
Fmo1	C3	0.622597	0.386	0.115	1.11556e-296	2.51794e-292
Hfe	C3	0.426435	0.343	0.089	1.19292e-293	2.69254e-289
Rpl28	C3	0.398463	0.973	0.918	7.25076e-284	1.63657e-279
Ppp3ca	C3	0.55544	0.571	0.25	5.52524e-282	1.2471e-277
Sult1a1	C3	0.649497	0.464	0.176	5.87129e-282	1.32521e-277
Plpp1	C3	0.633439	0.669	0.375	4.17802e-280	9.43022e-276
Gimap4	C3	0.467931	0.334	0.087	6.70311e-280	1.51296e-275
Stxbp6	C3	0.457564	0.275	0.063	1.30764e-279	2.95147e-275
Tubb4b	C3	0.659188	0.698	0.435	6.6688e-277	1.50522e-272
Tnfaip1	C3	0.590365	0.433	0.161	8.47673e-277	1.91328e-272
Mllt4	C3	0.531351	0.331	0.093	6.64532e-275	1.49991e-270
Sod1	C3	0.577931	0.674	0.371	3.97615e-273	8.97456e-269
Bace2	C3	0.4584	0.348	0.097	4.57636e-273	1.03293e-268
Tubb2a	C3	0.602761	0.598	0.289	5.11096e-273	1.1536e-268
Gltp	C3	0.589333	0.591	0.299	7.36732e-271	1.66288e-266
Erg	C3	0.44547	0.307	0.082	5.38168e-269	1.2147e-264
Sptan1	C3	0.618334	0.591	0.301	3.32367e-268	7.50185e-264
Cst3	C3	0.373175	1	0.935	4.58187e-265	1.03417e-260
Rps3	C3	0.444743	0.987	0.961	1.26337e-264	2.85156e-260
Rps15	C3	0.407002	0.989	0.962	2.46396e-261	5.5614e-257
B2m	C3	0.351573	0.991	0.968	1.10469e-259	2.49339e-255
Lrp5	C3	0.448648	0.286	0.074	1.16206e-259	2.62289e-255
Apbb2	C3	0.499736	0.312	0.089	7.33865e-258	1.65641e-253
Cp	C3	0.554559	0.384	0.124	1.13957e-256	2.57213e-252
Tnfrsf1a	C3	0.534441	0.56	0.264	2.10774e-255	4.75739e-251
Lrrc32	C3	0.47828	0.319	0.092	4.86779e-254	1.09871e-249
Tspan13	C3	0.593166	0.411	0.14	2.97651e-250	6.71827e-246
Mettl7a1	C3	0.53046	0.464	0.191	2.2642e-249	5.11053e-245
Calcrl	C3	0.484815	0.276	0.072	5.30897e-248	1.19829e-243
Cd2ap	C3	0.555669	0.43	0.164	3.44607e-247	7.77813e-243
Ephx1	C3	0.574764	0.47	0.194	1.19214e-246	2.69079e-242
Lgals9	C3	0.544768	0.407	0.144	3.47582e-239	7.84528e-235
Rras	C3	0.535808	0.684	0.407	2.67607e-236	6.04015e-232
Tmem109	C3	0.566915	0.66	0.385	3.73972e-235	8.44091e-231
Pqlc1	C3	0.478051	0.339	0.111	8.8655e-234	2.00103e-229
Anxa5	C3	0.463499	0.858	0.692	7.07777e-233	1.59752e-228
Rpl31	C3	0.36618	0.987	0.934	7.93466e-232	1.79093e-227
Slc3a2	C3	0.470013	0.719	0.432	2.48257e-231	5.60341e-227
Hscb	C3	0.415269	0.293	0.085	3.76072e-230	8.48832e-226
Tmem238	C3	0.482574	0.359	0.125	5.45231e-229	1.23064e-224
Smpdl3a	C3	0.536114	0.689	0.425	1.76386e-227	3.98121e-223
Tmod3	C3	0.535701	0.449	0.184	4.73862e-227	1.06955e-222
Tulp4	C3	0.507742	0.47	0.201	4.97325e-226	1.12251e-221
Fli1	C3	0.435778	0.293	0.084	8.01506e-225	1.80908e-220
Rabac1	C3	0.389883	0.919	0.794	2.69603e-224	6.08521e-220
Rps21	C3	0.351119	0.982	0.923	3.44636e-220	7.77879e-216
Aplp2	C3	0.462366	0.878	0.627	5.22739e-220	1.17987e-215
Mgp	C3	0.43404	0.956	0.879	1.10236e-219	2.48813e-215
Tspan4	C3	0.522224	0.576	0.297	1.0589e-218	2.39005e-214
Ly6a	C3	0.846457	0.602	0.329	4.92702e-218	1.11208e-213
Emp2	C3	0.618801	0.539	0.285	4.13327e-215	9.32919e-211
Sec14l1	C3	0.48552	0.35	0.123	1.33716e-214	3.0181e-210
Mecom	C3	0.49572	0.384	0.147	8.6438e-214	1.95099e-209
Lasp1	C3	0.396558	0.364	0.128	6.68474e-213	1.50881e-208
Ninj1	C3	0.482306	0.684	0.427	6.81273e-213	1.5377e-208
Slc50a1	C3	0.505918	0.59	0.316	9.58555e-212	2.16355e-207
Rpl26	C3	0.374449	0.953	0.955	2.35449e-211	5.31432e-207
Gata6	C3	0.538258	0.539	0.279	4.94044e-211	1.11511e-206
Arhgdia	C3	0.438385	0.821	0.617	1.21453e-208	2.74131e-204
St3gal5	C3	0.494141	0.42	0.178	1.6942e-208	3.82398e-204
Pnpla2	C3	0.547493	0.492	0.236	8.40066e-208	1.89611e-203
Arpc1a	C3	0.492634	0.605	0.337	1.28548e-207	2.90147e-203
Vamp5	C3	0.457149	0.38	0.147	3.97315e-207	8.9678e-203
Plscr3	C3	0.426189	0.378	0.146	2.67483e-203	6.03735e-199
Cav2	C3	0.604409	0.579	0.304	1.37591e-202	3.10558e-198
Cltb	C3	0.487587	0.708	0.461	1.80249e-202	4.06839e-198
Tmpo	C3	0.478687	0.499	0.24	2.26625e-200	5.11514e-196
Arhgap29	C3	0.407429	0.277	0.084	4.87995e-199	1.10145e-194
Asap2	C3	0.474757	0.413	0.175	6.77631e-199	1.52948e-194
Psme1	C3	0.462701	0.681	0.409	1.46763e-198	3.31258e-194
Sptlc2	C3	0.400616	0.308	0.101	3.94272e-198	8.89911e-194
Aldh2	C3	0.462818	0.851	0.672	4.478e-198	1.01073e-193
Serinc3	C3	0.426008	0.885	0.698	4.90714e-198	1.10759e-193
Sncg	C3	0.373287	0.336	0.114	6.15059e-198	1.38825e-193
Rplp1	C3	0.373321	0.992	0.966	6.4717e-198	1.46073e-193
Elk3	C3	0.390532	0.274	0.083	2.07147e-196	4.67551e-192
Pam	C3	0.418032	0.828	0.624	5.00344e-196	1.12933e-191
Tapbp	C3	0.495802	0.658	0.386	3.43819e-193	7.76033e-189
Laptm4a	C3	0.362383	0.945	0.784	6.16657e-193	1.39186e-188
Rps17	C3	0.314414	0.983	0.924	4.83997e-191	1.09243e-186
Ptrf	C3	0.511429	0.861	0.605	9.60132e-190	2.16711e-185
Smoc1	C3	0.544383	0.596	0.339	1.48494e-189	3.35165e-185
Amotl2	C3	0.465518	0.392	0.165	8.09229e-189	1.82651e-184
Ormdl2	C3	0.316213	0.287	0.091	3.30258e-187	7.45425e-183
Sdc1	C3	0.384981	0.26	0.078	4.40341e-187	9.93895e-183
Pea15a	C3	0.469431	0.574	0.314	5.5245e-187	1.24693e-182
Paics	C3	0.489065	0.473	0.231	2.14989e-186	4.85253e-182
Rpl23	C3	0.297363	0.987	0.959	5.35151e-185	1.20789e-180
Rpl11	C3	0.25499	0.976	0.953	5.72194e-185	1.2915e-180
Rpl29	C3	0.306538	0.955	0.893	2.58856e-183	5.84264e-179
Bgn	C3	0.442476	0.921	0.77	2.78803e-183	6.29287e-179
Rpl22	C3	0.309327	0.943	0.854	2.42165e-182	5.46591e-178
Rps25	C3	0.296565	0.988	0.95	1.29424e-181	2.92124e-177
Eln	C3	0.506804	0.859	0.62	5.95349e-180	1.34376e-175
Tmbim1	C3	0.493304	0.541	0.297	2.99464e-179	6.7592e-175
Tgm2	C3	0.497861	0.678	0.424	3.9077e-179	8.82007e-175
Id1	C3	0.527486	0.636	0.379	3.95837e-178	8.93443e-174
Bcl2l1	C3	0.49845	0.434	0.2	2.03057e-177	4.5832e-173
Fam63b	C3	0.408622	0.329	0.123	1.30947e-176	2.95561e-172
Npdc1	C3	0.451286	0.697	0.454	2.95132e-176	6.66142e-172
Rps29	C3	0.348572	0.999	0.987	6.72785e-174	1.51854e-169
Jup	C3	0.549371	0.367	0.156	1.72556e-173	3.89476e-169
Dock6	C3	0.375641	0.261	0.084	5.24377e-173	1.18357e-168
Nfe2l1	C3	0.45455	0.532	0.286	8.48937e-172	1.91614e-167
Hdac7	C3	0.378395	0.304	0.11	1.5526e-171	3.50437e-167
Rpl38	C3	0.288995	0.983	0.948	9.26894e-171	2.09209e-166
Rps14	C3	0.352936	0.997	0.98	1.53576e-170	3.46637e-166
Synpo	C3	0.492167	0.476	0.243	7.1034e-170	1.60331e-165
Clic1	C3	0.364987	0.846	0.703	1.35343e-167	3.05482e-163
Sulf1	C3	0.501221	0.521	0.287	2.27331e-164	5.13109e-160
Sp100	C3	0.361886	0.342	0.13	2.92125e-164	6.59355e-160
Cttnbp2nl	C3	0.370345	0.287	0.103	3.58791e-164	8.09828e-160
Imp3	C3	0.456804	0.576	0.342	5.18914e-164	1.17124e-159
Timp3	C3	0.58688	0.867	0.661	2.47534e-162	5.58709e-158
Rpl34	C3	0.279006	0.953	0.953	3.2069e-162	7.2383e-158
Rpl30	C3	0.277835	0.916	0.884	6.24863e-162	1.41038e-157
Plec	C3	0.496962	0.452	0.226	1.97374e-161	4.45494e-157
Sema3f	C3	0.373383	0.285	0.103	2.69707e-161	6.08755e-157
Ehd2	C3	0.471632	0.66	0.416	2.78921e-161	6.29553e-157
Cox7a2l	C3	0.357172	0.849	0.741	2.44404e-160	5.51644e-156
Phc2	C3	0.325666	0.293	0.106	2.62144e-160	5.91686e-156
Tmcc3	C3	0.517243	0.377	0.169	7.87614e-160	1.77772e-155
Sgk1	C3	0.523394	0.61	0.355	9.75553e-159	2.20192e-154
Ctnnd1	C3	0.391446	0.35	0.147	1.28674e-158	2.9043e-154
Plscr4	C3	0.319113	0.266	0.088	2.86912e-158	6.4759e-154
Pdia6	C3	0.434331	0.725	0.521	1.27645e-157	2.88107e-153
Elmo1	C3	0.356114	0.265	0.091	1.02538e-155	2.31439e-151
Sqrdl	C3	0.423674	0.39	0.18	4.76317e-155	1.0751e-150
Golga7	C3	0.453193	0.486	0.266	8.28492e-154	1.86999e-149
Hsp90ab1	C3	0.30214	0.973	0.915	8.86999e-152	2.00204e-147
Gbp2	C3	0.514739	0.256	0.091	9.01052e-152	2.03377e-147
Txnip	C3	0.4964	0.695	0.458	8.43235e-151	1.90327e-146
Ctnnb1	C3	0.42314	0.733	0.512	1.845e-150	4.16434e-146
Gnaq	C3	0.38291	0.384	0.174	3.51389e-150	7.93121e-146
Ackr3	C3	0.274918	0.338	0.128	5.57496e-150	1.25832e-145
Nck1	C3	0.427564	0.363	0.159	5.43271e-149	1.22622e-144
Ctps	C3	0.364788	0.289	0.111	2.3897e-148	5.39379e-144
Rnf215	C3	0.347059	0.27	0.099	6.43322e-147	1.45204e-142
Gnai2	C3	0.347883	0.869	0.757	7.59883e-146	1.71513e-141
Rpl35a	C3	0.272438	0.988	0.967	4.99364e-144	1.12711e-139
Lims2	C3	0.455806	0.69	0.428	5.53404e-144	1.24909e-139
Ppt2	C3	0.359622	0.361	0.164	8.45733e-144	1.9089e-139
Klf7	C3	0.424557	0.522	0.297	7.08172e-141	1.59841e-136
Lrrc8a	C3	0.436789	0.489	0.257	5.76887e-138	1.30209e-133
Wwtr1	C3	0.40395	0.426	0.22	1.18351e-137	2.6713e-133
Adipor1	C3	0.364908	0.665	0.452	2.77832e-137	6.27094e-133
Grn	C3	0.359977	0.738	0.518	2.39546e-136	5.4068e-132
Bmpr2	C3	0.409294	0.444	0.233	5.24752e-135	1.18442e-130
Htra1	C3	0.395273	0.793	0.607	1.53469e-134	3.46395e-130
Eef1a1	C3	0.288506	0.996	0.982	4.89556e-134	1.10498e-129
Rdx	C3	0.419262	0.647	0.436	9.19788e-134	2.07605e-129
Fabp5	C3	0.582772	0.275	0.112	1.96232e-133	4.42915e-129
Chst12	C3	0.382335	0.454	0.245	9.71601e-133	2.193e-128
Pnp	C3	0.34794	0.461	0.237	2.52919e-132	5.70863e-128
Lman1	C3	0.344187	0.449	0.232	3.82498e-132	8.63336e-128
Pxdc1	C3	0.450972	0.503	0.304	2.10133e-131	4.74291e-127
Tpm4	C3	0.423279	0.723	0.522	5.25513e-131	1.18613e-126
Tpm3	C3	0.341926	0.702	0.468	2.28228e-129	5.15132e-125
Tmem184b	C3	0.358431	0.294	0.123	6.33666e-129	1.43025e-124
Rpl21	C3	0.25696	0.992	0.968	3.0524e-128	6.88957e-124
Cd151	C3	0.386967	0.695	0.464	3.54762e-128	8.00734e-124
Scn1b	C3	0.356259	0.378	0.187	5.49572e-127	1.24044e-122
Anxa2	C3	0.359319	0.838	0.677	5.23876e-126	1.18244e-121
Tmed9	C3	0.359053	0.771	0.63	9.49499e-126	2.14311e-121
Trappc4	C3	0.372989	0.494	0.289	4.64566e-125	1.04857e-120
Stmn1	C3	0.252286	0.286	0.115	5.7788e-124	1.30433e-119
Cmas	C3	0.361778	0.388	0.197	3.51519e-123	7.93413e-119
Prr13	C3	0.252824	0.66	0.445	1.27087e-121	2.86847e-117
Os9	C3	0.346154	0.443	0.234	3.66781e-121	8.27861e-117
Bcam	C3	0.329754	0.752	0.464	6.58274e-121	1.48579e-116
Wbp1l	C3	0.357009	0.332	0.151	1.39744e-119	3.15416e-115
Hey2	C3	0.310478	0.27	0.112	2.86101e-119	6.45758e-115
Pde3a	C3	0.418207	0.522	0.317	3.34653e-119	7.55346e-115
Itga3	C3	0.352168	0.288	0.126	4.92708e-119	1.11209e-114
F2r	C3	0.378497	0.315	0.142	2.48943e-118	5.61888e-114
Npr1	C3	0.389651	0.497	0.289	2.78504e-118	6.28611e-114
Atl2	C3	0.326991	0.273	0.113	2.80518e-118	6.33156e-114
Rpl7a	C3	0.267274	0.932	0.876	5.48801e-118	1.2387e-113
Rps8	C3	0.257107	0.993	0.968	4.41231e-117	9.95903e-113
Serpinb6a	C3	0.327625	0.712	0.509	7.34574e-117	1.65801e-112
Pxn	C3	0.295816	0.265	0.107	1.17619e-116	2.65478e-112
Gimap6	C3	0.279137	0.36	0.16	1.59829e-115	3.60751e-111
Pon2	C3	0.394492	0.526	0.325	1.98018e-115	4.46947e-111
Dap	C3	0.409838	0.617	0.44	2.60455e-115	5.87873e-111
Tmem205	C3	0.350549	0.393	0.206	3.52594e-114	7.95841e-110
Rac1	C3	0.339213	0.766	0.621	6.87535e-113	1.55184e-108
Serpinb9	C3	0.364521	0.297	0.132	1.57699e-112	3.55943e-108
Myof	C3	0.334885	0.319	0.147	2.97367e-112	6.71186e-108
Cdc42ep5	C3	0.333242	0.298	0.136	2.24159e-111	5.05949e-107
Ehd1	C3	0.363244	0.49	0.287	2.89329e-111	6.53045e-107
Tubb5	C3	0.298289	0.83	0.676	1.1527e-109	2.60177e-105
Ano6	C3	0.353245	0.427	0.24	1.54533e-106	3.48795e-102
Cdh13	C3	0.54101	0.538	0.361	8.3953e-106	1.8949e-101
Cpe	C3	0.306447	0.874	0.644	3.86109e-105	8.71486e-101
Psme2	C3	0.338683	0.645	0.458	1.36601e-104	3.08322e-100
Ppp1r11	C3	0.346539	0.584	0.393	2.70153e-103	6.09763e-99
Ncstn	C3	0.271566	0.263	0.113	5.85165e-103	1.32078e-98
Klf3	C3	0.382802	0.429	0.243	1.33524e-102	3.01378e-98
Tmem50a	C3	0.312333	0.799	0.659	6.32926e-102	1.42858e-97
Tmtc1	C3	0.324288	0.332	0.166	2.43984e-101	5.50697e-97
Anp32a	C3	0.312133	0.69	0.515	1.45663e-100	3.28775e-96
Txndc12	C3	0.278765	0.314	0.152	9.33386e-100	2.10674e-95
Slc44a2	C3	0.378435	0.391	0.219	1.34244e-99	3.03002e-95
Akr1a1	C3	0.291004	0.813	0.666	1.42006e-99	3.20521e-95
Ddit4	C3	0.429405	0.355	0.187	4.38063e-98	9.88751e-94
Nras	C3	0.365754	0.383	0.206	1.48191e-97	3.34482e-93
Sp110	C3	0.297016	0.293	0.135	2.9996e-97	6.77041e-93
Glmp	C3	0.33246	0.524	0.336	4.53707e-97	1.02406e-92
Cers4	C3	0.317412	0.326	0.164	4.85535e-96	1.0959e-91
Mxd4	C3	0.349442	0.552	0.357	7.7481e-96	1.74882e-91
Tjp1	C3	0.318953	0.253	0.113	2.15151e-95	4.85618e-91
Eif3h	C3	0.262038	0.829	0.736	3.46439e-95	7.81946e-91
Uqcr11	C3	0.276128	0.885	0.716	7.76692e-95	1.75307e-90
Lifr	C3	0.412113	0.305	0.148	8.28034e-94	1.86896e-89
Sat1	C3	0.31575	0.824	0.753	7.90674e-93	1.78463e-88
Slc29a1	C3	0.375689	0.565	0.384	1.47503e-92	3.32929e-88
Herc2	C3	0.329396	0.283	0.135	2.59871e-92	5.86555e-88
Pttg1ip	C3	0.350845	0.588	0.403	3.01991e-92	6.81625e-88
Mtch1	C3	0.318374	0.598	0.413	3.22613e-92	7.28171e-88
Dctn3	C3	0.318055	0.526	0.341	8.61035e-92	1.94344e-87
Tmed4	C3	0.329779	0.457	0.281	2.11856e-91	4.7818e-87
Dram2	C3	0.315458	0.287	0.137	3.97851e-91	8.9799e-87
Tmem128	C3	0.269313	0.311	0.155	2.0862e-90	4.70876e-86
Actn4	C3	0.304185	0.732	0.528	2.1179e-89	4.78032e-85
Cyb561	C3	0.320018	0.311	0.161	1.87317e-87	4.22794e-83
H13	C3	0.310931	0.539	0.357	2.06291e-87	4.65618e-83
Luzp1	C3	0.351898	0.4	0.234	4.7624e-87	1.07492e-82
Sulf2	C3	0.338701	0.405	0.24	2.22339e-86	5.01841e-82
Hsp90b1	C3	0.27793	0.826	0.694	2.48917e-85	5.61831e-81
P4ha2	C3	0.296575	0.329	0.175	3.84739e-85	8.68395e-81
Cd81	C3	0.264631	0.955	0.81	3.09329e-84	6.98187e-80
P4hb	C3	0.317647	0.67	0.499	8.07104e-84	1.82171e-79
Krtcap2	C3	0.280559	0.768	0.626	1.67798e-83	3.78736e-79
0610012G03Rik	C3	0.315432	0.476	0.307	2.34478e-82	5.2924e-78
Plac9b	C3	0.27019	0.395	0.222	4.34084e-82	9.79772e-78
Meis2	C3	0.261732	0.346	0.186	3.32302e-81	7.50038e-77
Ccdc85b	C3	0.318888	0.381	0.222	1.39517e-78	3.14904e-74
Nmt2	C3	0.301743	0.359	0.204	1.43185e-78	3.23184e-74
Pnkd	C3	0.292355	0.513	0.339	1.86589e-78	4.2115e-74
Rnpepl1	C3	0.3101	0.326	0.18	2.95964e-78	6.68021e-74
Phactr2	C3	0.286903	0.285	0.144	4.13481e-78	9.33268e-74
Cdc42bpa	C3	0.288518	0.305	0.161	7.79068e-78	1.75843e-73
Ctnna1	C3	0.364925	0.525	0.363	1.09669e-76	2.47534e-72
Rgs3	C3	0.302387	0.304	0.164	3.2311e-76	7.29292e-72
Ankrd46	C3	0.292302	0.263	0.131	5.75922e-76	1.29991e-71
Mical2	C3	0.323436	0.415	0.257	7.10659e-76	1.60403e-71
Yif1b	C3	0.296817	0.462	0.299	1.08744e-75	2.45446e-71
Zbtb4	C3	0.268084	0.342	0.191	1.15806e-75	2.61385e-71
Exosc7	C3	0.250635	0.29	0.151	4.40017e-75	9.93162e-71
Ccny	C3	0.289305	0.272	0.14	2.5597e-74	5.77751e-70
Ppp1ca	C3	0.256572	0.739	0.618	1.11633e-73	2.51966e-69
Mknk2	C3	0.272763	0.35	0.199	1.38678e-73	3.1301e-69
Gna11	C3	0.356233	0.45	0.295	2.57994e-73	5.82319e-69
Sh3glb2	C3	0.257176	0.312	0.169	2.59452e-73	5.85609e-69
H2-T22	C3	0.301131	0.354	0.202	1.35793e-72	3.06499e-68
Ywhae	C3	0.25709	0.757	0.629	3.79999e-72	8.57696e-68
Gabarapl2	C3	0.25367	0.747	0.62	1.32045e-71	2.98038e-67
Csnk1e	C3	0.262055	0.301	0.163	1.32138e-71	2.98249e-67
Tap2	C3	0.358471	0.267	0.138	1.44493e-71	3.26134e-67
Elovl1	C3	0.30515	0.434	0.281	4.30305e-71	9.7124e-67
Arl6ip5	C3	0.271793	0.748	0.619	6.16237e-71	1.39091e-66
Tm2d2	C3	0.28352	0.537	0.381	7.58185e-71	1.7113e-66
Ndufb4	C3	0.277336	0.694	0.55	3.81582e-70	8.61268e-66
Crlf2	C3	0.254503	0.38	0.225	1.44665e-69	3.26523e-65
Ctsf	C3	0.255427	0.378	0.227	4.11363e-69	9.28487e-65
Chmp2a	C3	0.274358	0.703	0.564	6.43615e-69	1.4527e-64
Tns2	C3	0.299685	0.389	0.241	1.30404e-68	2.94335e-64
Mob2	C3	0.338347	0.463	0.31	4.02754e-68	9.09057e-64
Tmbim4	C3	0.282577	0.483	0.325	1.44954e-67	3.27176e-63
Hspg2	C3	0.278062	0.658	0.473	1.666e-67	3.76032e-63
Ppdpf	C3	0.281384	0.516	0.356	3.99769e-67	9.02319e-63
Clstn1	C3	0.322768	0.429	0.279	4.27213e-67	9.64262e-63
Tmx1	C3	0.308995	0.406	0.257	2.82121e-66	6.36775e-62
Sdf4	C3	0.26093	0.702	0.555	1.56458e-65	3.53141e-61
Use1	C3	0.284462	0.698	0.58	1.57181e-65	3.54773e-61
Ralb	C3	0.273146	0.3	0.169	3.90885e-65	8.82267e-61
Txndc17	C3	0.258716	0.658	0.512	2.97207e-64	6.70825e-60
Tef	C3	0.287486	0.31	0.176	1.59221e-63	3.59377e-59
Wasf2	C3	0.298899	0.531	0.378	1.61895e-63	3.65414e-59
Snrk	C3	0.484113	0.326	0.201	1.97615e-63	4.46038e-59
Atp6ap1	C3	0.296472	0.651	0.507	3.65989e-63	8.26073e-59
Pcolce2	C3	0.280571	0.542	0.384	3.82702e-63	8.63796e-59
Azin1	C3	0.320167	0.392	0.248	6.32464e-63	1.42753e-58
2310036O22Rik	C3	0.261123	0.609	0.454	7.95703e-63	1.79598e-58
Ralbp1	C3	0.263821	0.603	0.445	2.89426e-62	6.53264e-58
Mydgf	C3	0.263658	0.508	0.363	4.06246e-60	9.16938e-56
Kdelr1	C3	0.255485	0.587	0.437	2.3029e-59	5.19787e-55
Polr2l	C3	0.286057	0.545	0.4	4.12496e-59	9.31045e-55
Tmem160	C3	0.286498	0.633	0.501	4.92603e-59	1.11185e-54
Amotl1	C3	0.274965	0.312	0.184	5.89368e-59	1.33026e-54
Creb3l2	C3	0.250891	0.387	0.248	1.12437e-58	2.53781e-54
Hpcal1	C3	0.311151	0.395	0.259	1.02014e-57	2.30257e-53
Aida	C3	0.259065	0.309	0.181	2.10966e-57	4.76171e-53
Aurkaip1	C3	0.257373	0.544	0.403	8.16014e-57	1.84183e-52
Rhoj	C3	0.259154	0.519	0.37	1.23922e-56	2.79704e-52
Smco4	C3	0.33317	0.333	0.211	1.46817e-55	3.3138e-51
Higd2a	C3	0.26138	0.638	0.505	1.64269e-55	3.70772e-51
Gnb1	C3	0.286544	0.693	0.574	1.64547e-55	3.71399e-51
Ifi35	C3	0.274223	0.352	0.221	4.29175e-55	9.68691e-51
Txndc5	C3	0.306773	0.519	0.392	7.74783e-54	1.74876e-49
Dusp3	C3	0.301917	0.511	0.368	1.80242e-51	4.06825e-47
Cdkn1c	C3	0.318662	0.308	0.188	1.80878e-50	4.08259e-46
H2-T23	C3	0.28728	0.31	0.188	3.92885e-50	8.86782e-46
Vamp3	C3	0.271241	0.339	0.217	2.58077e-49	5.82506e-45
Anxa7	C3	0.250998	0.522	0.392	2.05445e-47	4.63711e-43
Uqcc3	C3	0.254423	0.429	0.309	1.25511e-43	2.8329e-39
Meg3	C3	0.338451	0.551	0.425	9.05529e-42	2.04387e-37
Triobp	C3	0.253134	0.307	0.2	2.06045e-41	4.65065e-37
Atp1a1	C3	0.250478	0.477	0.358	3.95852e-40	8.93477e-36
Gm42418	C3	0.286539	0.817	0.755	9.33977e-34	2.10808e-29
Tsc22d1	C3	0.254181	0.593	0.539	2.70308e-11	6.10112e-07
Dhrs3	C3	0.313771	0.369	0.324	8.47797e-10	1.91356e-05
Aqp1	C3	0.568064	0.188	0.266	8.04721e-07	0.0181633
Fabp4	C3	0.83714	0.297	0.394	0.000107873	1
Rrad	C4	1.49495	0.673	0.288	0	0
Fos	C4	1.32987	0.842	0.758	0	0
Atf3	C4	1.11081	0.648	0.342	0	0
Acta2	C4	0.995741	0.954	0.656	0	0
Tagln	C4	0.987873	0.949	0.542	0	0
Ppp1r14a	C4	0.961102	0.868	0.418	0	0
Hbegf	C4	0.960131	0.474	0.162	0	0
Id2	C4	0.958212	0.78	0.517	0	0
Cnn1	C4	0.911345	0.904	0.396	0	0
Tpm2	C4	0.902664	0.94	0.524	0	0
Myl9	C4	0.896609	0.946	0.582	0	0
Tnfrsf12a	C4	0.882278	0.706	0.382	0	0
Slmap	C4	0.878242	0.798	0.393	0	0
Gm13889	C4	0.870277	0.539	0.202	0	0
Itga8	C4	0.859815	0.896	0.379	0	0
Actn1	C4	0.84606	0.896	0.514	0	0
Ppp1cb	C4	0.845192	0.868	0.542	0	0
Mylk	C4	0.843819	0.865	0.395	0	0
Mustn1	C4	0.829496	0.746	0.388	0	0
Serpine1	C4	0.829309	0.598	0.254	0	0
Ncam1	C4	0.824853	0.669	0.327	0	0
Lpp	C4	0.817515	0.815	0.426	0	0
Cald1	C4	0.813739	0.939	0.596	0	0
Myh11	C4	0.80949	0.921	0.41	0	0
Pcdh7	C4	0.804379	0.764	0.362	0	0
Tpm1	C4	0.804065	0.936	0.558	0	0
Synpo2	C4	0.803613	0.724	0.318	0	0
Pls3	C4	0.793442	0.87	0.508	0	0
Serpine2	C4	0.786955	0.901	0.42	0	0
Rcan2	C4	0.77501	0.722	0.327	0	0
Sh3bgrl	C4	0.749425	0.848	0.544	0	0
Smtn	C4	0.736646	0.772	0.387	0	0
mt-Nd1	C4	0.723449	0.963	0.958	0	0
Col18a1	C4	0.714236	0.802	0.379	0	0
Pbxip1	C4	0.706365	0.841	0.482	0	0
Lmna	C4	0.702931	0.835	0.579	0	0
Fblim1	C4	0.697515	0.845	0.475	0	0
Dstn	C4	0.6905	0.957	0.742	0	0
Csrp1	C4	0.687245	0.931	0.578	0	0
Gdf15	C4	0.685716	0.305	0.051	0	0
Myl6	C4	0.670826	0.984	0.96	0	0
Postn	C4	0.669993	0.77	0.377	0	0
Nptn	C4	0.66934	0.73	0.432	0	0
Ramp1	C4	0.662977	0.778	0.384	0	0
Npnt	C4	0.658869	0.707	0.322	0	0
Nexn	C4	0.655792	0.661	0.309	0	0
Lgals1	C4	0.655215	0.964	0.807	0	0
Pdlim7	C4	0.649636	0.777	0.47	0	0
Flna	C4	0.648111	0.936	0.601	0	0
Sh3bgr	C4	0.64654	0.732	0.324	0	0
Map1b	C4	0.639767	0.818	0.412	0	0
Bcam	C4	0.638336	0.799	0.457	0	0
Igfbp7	C4	0.630571	0.97	0.776	0	0
Cpe	C4	0.625636	0.944	0.633	0	0
Sost	C4	0.617009	0.769	0.349	0	0
Lmod1	C4	0.615812	0.808	0.369	0	0
Fxyd1	C4	0.586663	0.9	0.541	0	0
Itgb1	C4	0.561045	0.891	0.637	0	0
mt-Nd4	C4	0.538322	0.959	0.934	0	0
Csrp2	C4	0.489722	0.927	0.622	0	0
Calm2	C4	0.461998	0.938	0.864	0	0
Lrrfip1	C4	0.623951	0.775	0.501	3.7096e-305	8.37293e-301
Gm17056	C4	0.562986	0.271	0.058	7.4665e-299	1.68526e-294
Gadd45b	C4	1.04023	0.661	0.424	1.97304e-295	4.45336e-291
Rbpms	C4	0.583085	0.798	0.473	2.32907e-293	5.25695e-289
Hes1	C4	0.88264	0.588	0.299	1.35002e-283	3.04712e-279
Ppp1r12a	C4	0.630459	0.699	0.407	5.9641e-276	1.34616e-271
Mcam	C4	0.655745	0.604	0.296	1.43591e-275	3.241e-271
Fhl1	C4	0.535373	0.883	0.617	2.31053e-273	5.21509e-269
Nupr1	C4	0.587001	0.906	0.711	3.62143e-273	8.17393e-269
Fermt2	C4	0.616432	0.731	0.461	1.46875e-271	3.31511e-267
Enah	C4	0.676419	0.604	0.298	5.93876e-270	1.34044e-265
Gem	C4	0.900151	0.613	0.347	3.08892e-269	6.972e-265
Hacd1	C4	0.593623	0.62	0.309	1.60398e-260	3.62035e-256
Actg2	C4	0.696451	0.551	0.246	2.43124e-259	5.48754e-255
Fbxl22	C4	0.637311	0.57	0.266	2.26122e-253	5.10379e-249
Nov	C4	0.587005	0.627	0.309	1.2159e-252	2.74441e-248
Actb	C4	0.963315	0.997	0.984	2.80903e-252	6.34027e-248
Mfge8	C4	0.495598	0.88	0.628	4.05503e-250	9.1526e-246
Hspb1	C4	0.498175	0.897	0.639	1.09162e-249	2.46391e-245
Susd5	C4	0.61723	0.525	0.24	2.36412e-249	5.33605e-245
Dusp1	C4	0.649041	0.889	0.815	5.60559e-248	1.26524e-243
mt-Cytb	C4	0.544069	0.962	0.967	2.15098e-247	4.85498e-243
Vcl	C4	0.611034	0.616	0.342	4.80311e-247	1.08411e-242
Rock1	C4	0.563953	0.737	0.468	9.76491e-242	2.20404e-237
Nr4a1	C4	0.778182	0.68	0.438	3.04731e-240	6.87808e-236
Dmpk	C4	0.570124	0.61	0.31	7.39512e-239	1.66915e-234
Dmd	C4	0.646131	0.558	0.282	5.3527e-238	1.20816e-233
Pcp4l1	C4	0.593365	0.5	0.228	5.25993e-236	1.18722e-231
Fgl2	C4	0.590975	0.675	0.394	5.40828e-235	1.2207e-230
Ccdc3	C4	0.602548	0.64	0.347	8.31946e-234	1.87779e-229
mt-Co1	C4	0.59831	0.964	0.976	2.18178e-232	4.9245e-228
Cd200	C4	0.50986	0.836	0.585	2.40322e-231	5.42431e-227
Ogn	C4	0.494019	0.842	0.536	2.16498e-229	4.88658e-225
Kcnab1	C4	0.612138	0.416	0.172	2.27184e-228	5.12778e-224
Gadd45g	C4	0.75834	0.741	0.546	7.26452e-228	1.63968e-223
Optc	C4	0.589273	0.484	0.217	5.98832e-227	1.35162e-222
[truncated: 4,714 more rows]
