# Supplementary material for: Single-cell gene profiling and lineage tracing analyses revealed novel mechanisms of endothelial repair by progenitors
Source: Cell Mol Life Sci. 2020 Mar 13;77(24):5299–320. doi: 10.1007/s00018-020-03480-4 (PMC11104897; doi:10.1007/s00018-020-03480-4)
Supplement: Supplementary file 4 — Supplementary file4 (XLSX 287 kb) [file 18_2020_3480_MOESM4_ESM.xlsx]

## Sheet: Table S3
Upregulated differentiated expressed genes in each cluster (Kit-expressing cells)
gene	cluster	avg_logFC	pct.1	pct.2	p_val	p_val_adj
Itga8	SMC-1	2.32404	1	0.037	5.51317e-16	9.45675e-12
Ppp1r14a	SMC-1	2.10801	1	0.037	6.98864e-16	1.19876e-11
Fblim1	SMC-1	1.94951	1	0.037	8.85169e-16	1.51833e-11
Myh11	SMC-1	2.72275	1	0.056	9.73285e-16	1.66948e-11
Ndrg2	SMC-1	1.41692	1	0.037	1.12022e-15	1.92151e-11
Rcan2	SMC-1	1.64494	0.952	0.019	1.73671e-15	2.97898e-11
Mylk	SMC-1	1.9271	1	0.056	2.44925e-15	4.20119e-11
Ccdc3	SMC-1	1.70759	0.905	0	2.47462e-15	4.24471e-11
Smarcd3	SMC-1	1.46723	0.905	0	2.47462e-15	4.24471e-11
Cnn1	SMC-1	2.66708	1	0.037	2.8499e-15	4.88843e-11
Nexn	SMC-1	1.40167	1	0.037	3.59184e-15	6.16109e-11
Tagln	SMC-1	3.46047	1	0.093	5.46145e-15	9.36802e-11
Sh3bgr	SMC-1	1.80434	1	0.037	8.02069e-15	1.37579e-10
Lmod1	SMC-1	1.97637	1	0.056	8.53179e-15	1.46346e-10
Cbr2	SMC-1	1.54593	0.952	0.037	9.04617e-15	1.55169e-10
Fbxl22	SMC-1	1.65909	0.905	0.019	9.93204e-15	1.70364e-10
1190005I06Rik	SMC-1	1.5406	0.905	0.019	1.26015e-14	2.16154e-10
Npnt	SMC-1	1.81336	0.952	0.056	1.33718e-14	2.29366e-10
Sost	SMC-1	2.35999	1	0.074	1.35023e-14	2.31605e-10
Map1b	SMC-1	1.87931	1	0.074	1.35023e-14	2.31605e-10
Ncam1	SMC-1	1.44067	0.952	0.037	1.43364e-14	2.45913e-10
Hspb2	SMC-1	1.44247	1	0.056	1.66821e-14	2.86148e-10
Actn1	SMC-1	2.00737	1	0.093	1.81697e-14	3.11666e-10
Susd5	SMC-1	1.20237	0.857	0	2.03966e-14	3.49863e-10
Rbpms	SMC-1	1.7958	1	0.13	2.10504e-14	3.61077e-10
Fhl1	SMC-1	2.21535	1	0.13	2.59911e-14	4.45825e-10
E030013I19Rik	SMC-1	1.65089	0.952	0.056	2.93694e-14	5.03772e-10
Col18a1	SMC-1	1.81681	1	0.093	3.11414e-14	5.34168e-10
Myl9	SMC-1	3.23184	1	0.111	3.21539e-14	5.51536e-10
Tpm1	SMC-1	2.46798	1	0.111	3.21539e-14	5.51536e-10
Serpine2	SMC-1	2.30873	1	0.111	3.21539e-14	5.51536e-10
Enah	SMC-1	1.31981	0.952	0.037	3.56433e-14	6.1139e-10
St5	SMC-1	1.54694	0.952	0.074	4.49992e-14	7.71872e-10
Tpm2	SMC-1	3.07038	1	0.13	4.87107e-14	8.35535e-10
Cryab	SMC-1	1.91559	1	0.148	5.75867e-14	9.87785e-10
Kcnmb1	SMC-1	1.16356	0.905	0.019	5.79221e-14	9.93538e-10
Dmpk	SMC-1	1.41419	0.905	0.037	6.17792e-14	1.0597e-09
Acta2	SMC-1	3.4648	1	0.148	7.07078e-14	1.21285e-09
Bcam	SMC-1	1.61656	0.952	0.056	7.12949e-14	1.22292e-09
Snhg18	SMC-1	1.83321	1	0.111	9.19523e-14	1.57726e-09
Cped1	SMC-1	1.52119	0.905	0.056	1.09175e-13	1.87268e-09
Itgb5	SMC-1	1.16948	0.905	0.037	1.21782e-13	2.08892e-09
Csrp2	SMC-1	2.87456	1	0.185	1.47008e-13	2.52162e-09
Speg	SMC-1	0.998532	0.81	0	1.5943e-13	2.7347e-09
Cpe	SMC-1	2.19985	1	0.148	2.63859e-13	4.52597e-09
Cald1	SMC-1	2.18167	1	0.167	2.96462e-13	5.08521e-09
Wfdc1	SMC-1	1.24266	0.952	0.056	3.26105e-13	5.59367e-09
Efhd1	SMC-1	1.48611	0.952	0.093	3.54259e-13	6.07661e-09
Postn	SMC-1	2.15579	0.905	0.074	4.26018e-13	7.30749e-09
Smtn	SMC-1	1.34019	1	0.093	5.26312e-13	9.02782e-09
Dstn	SMC-1	2.97887	1	0.241	5.29148e-13	9.07648e-09
Hspb6	SMC-1	1.31982	0.905	0.037	5.75472e-13	9.87107e-09
Pls3	SMC-1	1.40574	1	0.13	6.21898e-13	1.06674e-08
Tns1	SMC-1	1.84401	1	0.204	7.43738e-13	1.27573e-08
Osr1	SMC-1	1.00173	0.952	0.056	7.63527e-13	1.30968e-08
Sgcg	SMC-1	1.2695	0.81	0.019	8.08193e-13	1.38629e-08
Clu	SMC-1	1.66927	1	0.111	8.69194e-13	1.49093e-08
Cdh13	SMC-1	0.94619	0.905	0.037	8.89833e-13	1.52633e-08
Ptgis	SMC-1	2.11724	1	0.278	1.06845e-12	1.83271e-08
Hspb7	SMC-1	1.45101	0.81	0.019	1.1396e-12	1.95476e-08
Nrtn	SMC-1	1.10866	0.762	0	1.18365e-12	2.03032e-08
Rbp4	SMC-1	1.95362	0.905	0.056	1.18933e-12	2.04005e-08
Tm4sf1	SMC-1	1.43247	1	0.13	1.24336e-12	2.13273e-08
Pmepa1	SMC-1	1.31419	1	0.13	1.24336e-12	2.13273e-08
Pdlim3	SMC-1	1.26892	0.905	0.056	1.32248e-12	2.26845e-08
Rasl12	SMC-1	1.15083	0.857	0.037	1.51617e-12	2.60069e-08
Snta1	SMC-1	1.05787	0.857	0.037	1.88579e-12	3.2347e-08
Mcam	SMC-1	1.23641	0.81	0.019	2.01078e-12	3.44909e-08
Pdgfa	SMC-1	1.19215	0.81	0.019	2.25097e-12	3.86109e-08
Optc	SMC-1	1.13339	0.81	0.019	2.25097e-12	3.86109e-08
Cyb5r3	SMC-1	1.75636	1	0.204	2.31652e-12	3.97354e-08
Fxyd1	SMC-1	1.6832	1	0.204	2.31652e-12	3.97354e-08
Flna	SMC-1	2.19015	1	0.315	2.33882e-12	4.01177e-08
Dmd	SMC-1	0.868728	0.81	0.019	3.94282e-12	6.76312e-08
Hacd1	SMC-1	1.27717	0.857	0.056	4.66087e-12	7.99479e-08
Lhfp	SMC-1	1.34522	1	0.148	4.91277e-12	8.42688e-08
Rasl11b	SMC-1	1.2265	0.905	0.074	5.19256e-12	8.9068e-08
Tcap	SMC-1	1.27988	0.81	0.037	5.36338e-12	9.19981e-08
Ppp1r12b	SMC-1	1.08621	0.81	0.037	5.36338e-12	9.19981e-08
Oxct1	SMC-1	1.21652	1	0.111	6.19685e-12	1.06295e-07
Hspb8	SMC-1	1.11834	0.857	0.056	6.38309e-12	1.09489e-07
Stbd1	SMC-1	1.17795	0.857	0.037	6.85066e-12	1.17509e-07
Lamb2	SMC-1	1.13946	1	0.13	7.08858e-12	1.2159e-07
Tgfb1i1	SMC-1	1.22193	1	0.148	7.16813e-12	1.22955e-07
Fat1	SMC-1	1.16468	0.81	0.037	8.26735e-12	1.4181e-07
2310022B05Rik	SMC-1	0.919372	0.714	0	8.35987e-12	1.43397e-07
Eln	SMC-1	1.9006	1	0.167	8.51614e-12	1.46077e-07
Igfbp7	SMC-1	2.83881	1	0.519	8.59937e-12	1.47505e-07
Pbxip1	SMC-1	1.53704	1	0.296	8.78631e-12	1.50712e-07
Lims2	SMC-1	1.40096	1	0.204	9.26395e-12	1.58905e-07
Hspb1	SMC-1	2.14118	1	0.222	9.35037e-12	1.60387e-07
Csrp1	SMC-1	1.94698	1	0.333	1.14085e-11	1.9569e-07
Perp	SMC-1	1.00982	0.762	0.019	1.23956e-11	2.12623e-07
Cspg4	SMC-1	0.831159	0.762	0.019	1.38536e-11	2.37631e-07
Hspg2	SMC-1	1.13906	0.952	0.13	1.3963e-11	2.39507e-07
Mtus2	SMC-1	1.1028	0.81	0.037	1.57112e-11	2.69494e-07
Rgs5	SMC-1	1.9557	0.857	0.056	1.62036e-11	2.77941e-07
Ctgf	SMC-1	1.7516	0.952	0.148	1.65569e-11	2.84001e-07
Mfge8	SMC-1	1.80666	1	0.407	1.73515e-11	2.9763e-07
Pcdh7	SMC-1	1.26576	0.81	0.037	1.74714e-11	2.99687e-07
Dag1	SMC-1	0.843678	0.857	0.056	1.79512e-11	3.07916e-07
Myl6	SMC-1	1.83883	1	1	2.31513e-11	3.97114e-07
Lpp	SMC-1	1.18684	0.952	0.111	2.44831e-11	4.19959e-07
Adcy5	SMC-1	1.04527	0.857	0.056	2.98591e-11	5.12173e-07
Pam	SMC-1	1.2824	1	0.167	3.36385e-11	5.77001e-07
Plekho1	SMC-1	0.877031	0.81	0.037	3.65017e-11	6.26114e-07
Rbp1	SMC-1	1.53128	1	0.222	3.88929e-11	6.6713e-07
Nupr1	SMC-1	1.7673	1	0.37	4.16522e-11	7.1446e-07
Sod3	SMC-1	1.49547	1	0.278	4.49385e-11	7.7083e-07
Ogn	SMC-1	1.5967	1	0.185	4.57482e-11	7.84719e-07
Ptms	SMC-1	1.48221	1	0.37	5.34819e-11	9.17375e-07
Cnn3	SMC-1	1.29422	1	0.167	6.88757e-11	1.18142e-06
Itga9	SMC-1	0.949367	0.762	0.037	7.32322e-11	1.25615e-06
Rcn3	SMC-1	1.32063	1	0.259	7.94548e-11	1.36289e-06
Lgr6	SMC-1	0.86315	0.714	0.019	8.14839e-11	1.39769e-06
Trim47	SMC-1	0.848266	0.714	0.019	8.14839e-11	1.39769e-06
Slmap	SMC-1	1.15575	0.857	0.074	8.55225e-11	1.46697e-06
Synpo2	SMC-1	1.2682	0.762	0.056	8.7939e-11	1.50842e-06
Sparc	SMC-1	2.06221	1	0.593	8.9548e-11	1.53602e-06
Pkp4	SMC-1	0.896724	0.762	0.037	9.02883e-11	1.54872e-06
Hotairm1	SMC-1	0.748274	0.714	0.019	1.0137e-10	1.73881e-06
Tinagl1	SMC-1	0.787982	0.905	0.093	1.2419e-10	2.13023e-06
Mylk4	SMC-1	0.909571	0.714	0.019	1.56389e-10	2.68253e-06
Cd200	SMC-1	1.23643	1	0.222	1.83782e-10	3.15242e-06
Itgb1	SMC-1	1.36369	1	0.296	2.05702e-10	3.52841e-06
Clic4	SMC-1	1.21212	0.952	0.204	2.30053e-10	3.94609e-06
mt-Cytb	SMC-1	1.32955	1	0.944	2.43875e-10	4.18319e-06
Gm13889	SMC-1	0.679708	0.762	0.037	2.53483e-10	4.348e-06
Wisp2	SMC-1	1.14234	0.857	0.093	2.70237e-10	4.63537e-06
Htra1	SMC-1	1.37079	1	0.222	2.80233e-10	4.80683e-06
Rsu1	SMC-1	1.03522	1	0.222	2.80233e-10	4.80683e-06
Ramp1	SMC-1	1.37034	1	0.315	2.82261e-10	4.84162e-06
Nov	SMC-1	0.751792	0.81	0.056	2.9813e-10	5.11383e-06
Siva1	SMC-1	0.73043	0.905	0.093	3.1418e-10	5.38912e-06
Ltbp3	SMC-1	0.864203	0.952	0.13	3.44022e-10	5.90101e-06
Nox4	SMC-1	0.993339	0.857	0.093	3.57346e-10	6.12955e-06
Dact3	SMC-1	0.641269	0.619	0	3.61289e-10	6.19719e-06
Ntf3	SMC-1	1.00305	0.714	0.037	3.64387e-10	6.25033e-06
Wwp2	SMC-1	0.75465	0.952	0.111	3.85995e-10	6.62097e-06
Rras	SMC-1	1.0892	0.857	0.13	3.86841e-10	6.63549e-06
Ltbp1	SMC-1	1.21208	0.905	0.148	3.92673e-10	6.73552e-06
Tspan2	SMC-1	0.848683	0.714	0.037	4.04005e-10	6.92989e-06
Tspan3	SMC-1	0.905429	0.952	0.13	4.10335e-10	7.03848e-06
Dkk3	SMC-1	0.771417	0.667	0.019	4.11729e-10	7.06238e-06
Zak	SMC-1	0.917838	0.667	0.019	4.58684e-10	7.86781e-06
Vim	SMC-1	1.64897	1	0.741	4.94004e-10	8.47366e-06
Cyr61	SMC-1	1.74238	0.952	0.204	4.94198e-10	8.47697e-06
Zc2hc1a	SMC-1	0.803477	0.714	0.037	4.96253e-10	8.51223e-06
Mfap4	SMC-1	1.44596	0.952	0.185	5.08085e-10	8.71519e-06
Col4a1	SMC-1	0.515574	0.905	0.111	5.79342e-10	9.93745e-06
Hebp1	SMC-1	0.751956	0.762	0.056	5.90587e-10	1.01303e-05
Tmem110	SMC-1	0.987277	0.714	0.037	6.08948e-10	1.04453e-05
Aldh2	SMC-1	1.24173	1	0.315	6.31207e-10	1.08271e-05
Col4a5	SMC-1	0.738007	0.667	0.019	6.33134e-10	1.08602e-05
Timp3	SMC-1	1.30493	1	0.222	6.4353e-10	1.10385e-05
Gstm2	SMC-1	0.96794	0.81	0.074	6.50082e-10	1.11509e-05
Ecm2	SMC-1	0.712499	0.81	0.074	6.50082e-10	1.11509e-05
Oat	SMC-1	1.02101	1	0.167	6.54931e-10	1.1234e-05
Mgp	SMC-1	1.98242	1	0.667	6.71238e-10	1.15137e-05
Aktip	SMC-1	0.687292	0.667	0.019	7.04554e-10	1.20852e-05
Bgn	SMC-1	1.79789	1	0.426	7.15544e-10	1.22737e-05
Plin4	SMC-1	0.766646	0.714	0.037	7.4648e-10	1.28044e-05
Cd151	SMC-1	0.996754	0.857	0.093	8.17209e-10	1.40176e-05
Aebp1	SMC-1	1.33474	1	0.222	8.93268e-10	1.53222e-05
Actg2	SMC-1	1.45864	0.667	0.019	9.69267e-10	1.66258e-05
mt-Atp6	SMC-1	0.876301	1	1	1.01882e-09	1.74758e-05
2810428I15Rik	SMC-1	1.07136	0.857	0.13	1.03108e-09	1.76861e-05
Cav1	SMC-1	0.461587	0.952	0.13	1.06771e-09	1.83144e-05
Aoc3	SMC-1	0.674807	0.667	0.019	1.0774e-09	1.84807e-05
Lmcd1	SMC-1	1.45429	0.81	0.093	1.09768e-09	1.88284e-05
Mustn1	SMC-1	1.76613	0.81	0.13	1.11434e-09	1.91142e-05
mt-Nd4	SMC-1	1.31002	1	0.87	1.16304e-09	1.99496e-05
S100a1	SMC-1	1.05768	0.857	0.13	1.22916e-09	2.10839e-05
Higd1a	SMC-1	1.15063	1	0.389	1.2339e-09	2.11651e-05
Aplp2	SMC-1	1.19288	0.952	0.204	1.23487e-09	2.11818e-05
Pdlim7	SMC-1	1.0965	1	0.222	1.23665e-09	2.12123e-05
mt-Nd1	SMC-1	1.27675	1	0.926	1.36405e-09	2.33976e-05
Fermt2	SMC-1	0.901409	0.952	0.13	1.5034e-09	2.57879e-05
Hibadh	SMC-1	0.753791	0.762	0.056	1.55567e-09	2.66844e-05
Cfl2	SMC-1	0.875528	1	0.204	1.76017e-09	3.01923e-05
mt-Co3	SMC-1	0.998498	1	0.981	1.83209e-09	3.14258e-05
Fibin	SMC-1	1.04698	0.857	0.093	2.19616e-09	3.76707e-05
Cacna2d1	SMC-1	0.716823	0.571	0	2.21786e-09	3.80429e-05
Net1	SMC-1	0.682889	0.571	0	2.21786e-09	3.80429e-05
Khdrbs3	SMC-1	0.617048	0.571	0	2.21786e-09	3.80429e-05
Gucy1b3	SMC-1	0.607905	0.571	0	2.21786e-09	3.80429e-05
Myh10	SMC-1	0.717169	0.714	0.037	2.24682e-09	3.85397e-05
Pkd1	SMC-1	0.867283	0.857	0.13	2.25988e-09	3.87637e-05
Plcb4	SMC-1	0.935389	0.714	0.056	2.48366e-09	4.26023e-05
Slc25a4	SMC-1	1.32727	1	0.407	2.63758e-09	4.52424e-05
Filip1l	SMC-1	1.02153	0.857	0.111	2.68795e-09	4.61064e-05
Atp1a2	SMC-1	0.867753	0.714	0.056	2.73478e-09	4.69097e-05
Rbpms2	SMC-1	0.861065	0.619	0.019	2.75174e-09	4.72005e-05
Sh3bgrl	SMC-1	0.897199	0.952	0.204	3.27561e-09	5.61865e-05
Gucy1a3	SMC-1	0.762984	0.619	0.019	3.77683e-09	6.47839e-05
Pdcl3	SMC-1	0.920377	0.952	0.185	4.35505e-09	7.47022e-05
Actn4	SMC-1	1.06068	1	0.222	4.42445e-09	7.58925e-05
Ppp1r12a	SMC-1	0.828282	0.905	0.185	4.66374e-09	7.99971e-05
Fam162a	SMC-1	0.8706	0.905	0.148	4.66903e-09	8.00878e-05
Rasl11a	SMC-1	0.752628	0.667	0.037	5.25173e-09	9.0083e-05
Bri3	SMC-1	1.09026	1	0.481	5.77332e-09	9.90298e-05
Ybx1	SMC-1	0.93631	1	0.852	6.06658e-09	0.00010406
Rgs4	SMC-1	0.691377	0.619	0.019	6.36466e-09	0.000109173
Cst3	SMC-1	1.25454	1	0.889	6.58886e-09	0.000113019
Sec31a	SMC-1	0.703128	0.714	0.074	6.66684e-09	0.000114356
Fmo2	SMC-1	1.27618	0.857	0.167	7.33764e-09	0.000125863
Col6a1	SMC-1	0.703745	0.857	0.111	8.19756e-09	0.000140613
Nenf	SMC-1	1.02432	1	0.296	8.29089e-09	0.000142214
Hrct1	SMC-1	0.662124	0.714	0.056	8.52487e-09	0.000146227
Gnas	SMC-1	0.85367	1	0.796	8.94329e-09	0.000153404
Il11ra1	SMC-1	1.05007	0.952	0.204	9.16766e-09	0.000157253
Idh2	SMC-1	0.727871	0.762	0.074	9.53726e-09	0.000163593
Serpinh1	SMC-1	1.17806	1	0.37	1.00002e-08	0.000171534
Serf2	SMC-1	0.892202	1	0.981	1.01121e-08	0.000173453
Cdo1	SMC-1	0.942005	0.714	0.056	1.02686e-08	0.000176137
Map1lc3a	SMC-1	1.05869	1	0.352	1.06331e-08	0.00018239
Bckdk	SMC-1	0.548628	0.667	0.037	1.14833e-08	0.000196974
Hcfc1r1	SMC-1	1.08963	1	0.37	1.24423e-08	0.000213422
mt-Nd2	SMC-1	1.14685	1	0.722	1.25151e-08	0.000214671
Fstl3	SMC-1	0.990078	0.714	0.074	1.26296e-08	0.000216635
Fmo3	SMC-1	1.22616	0.524	0	1.30361e-08	0.000223608
Ptprz1	SMC-1	0.760002	0.524	0	1.30361e-08	0.000223608
Dpysl3	SMC-1	0.693193	0.81	0.093	1.31721e-08	0.000225942
Vcl	SMC-1	0.758547	0.714	0.056	1.35506e-08	0.000232434
Fkbp1a	SMC-1	0.865106	1	0.352	1.42371e-08	0.000244209
Lgals1	SMC-1	1.13007	1	0.778	1.43145e-08	0.000245537
Gstm1	SMC-1	1.26842	1	0.37	1.43825e-08	0.000246703
Samd4	SMC-1	0.97601	0.714	0.074	1.51271e-08	0.000259476
Ift43	SMC-1	0.861733	0.81	0.111	1.53639e-08	0.000263536
Jph2	SMC-1	0.751174	0.571	0.019	1.57905e-08	0.000270855
Tmtc1	SMC-1	0.704073	0.571	0.019	1.57905e-08	0.000270855
Ilk	SMC-1	0.991739	1	0.259	1.66835e-08	0.000286172
Fn1	SMC-1	1.43112	1	0.315	1.68526e-08	0.000289073
Mxra8	SMC-1	0.824664	0.857	0.13	1.99743e-08	0.00034262
Smoc1	SMC-1	0.797753	0.762	0.074	2.11523e-08	0.000362825
Wtip	SMC-1	0.771282	0.571	0.019	2.15493e-08	0.000369634
Mt1	SMC-1	1.17403	1	0.519	2.31426e-08	0.000396964
Dhrs3	SMC-1	0.911902	0.619	0.037	2.37308e-08	0.000407054
Thsd4	SMC-1	0.825467	0.571	0.019	2.38877e-08	0.000409745
Mrvi1	SMC-1	0.72516	0.571	0.019	2.38877e-08	0.000409745
Hmgn3	SMC-1	0.791604	0.905	0.185	2.4578e-08	0.000421586
Art3	SMC-1	1.22816	0.619	0.037	2.61482e-08	0.00044852
Scube3	SMC-1	0.671141	0.571	0.019	2.64716e-08	0.000454067
Marveld1	SMC-1	0.809115	0.762	0.093	2.70922e-08	0.000464713
Zfyve21	SMC-1	0.576067	0.762	0.074	2.74738e-08	0.000471258
Cpq	SMC-1	0.977763	0.857	0.148	3.07589e-08	0.000527608
Dsp	SMC-1	0.641311	0.571	0.019	3.24778e-08	0.000557092
Gpx1	SMC-1	0.979436	1	0.611	3.42457e-08	0.000587416
Map1a	SMC-1	0.595921	0.571	0.019	3.59573e-08	0.000616776
Ttc28	SMC-1	0.735848	0.762	0.093	3.80563e-08	0.000652779
Shisa4	SMC-1	0.59766	0.619	0.037	3.84375e-08	0.000659318
Rbms3	SMC-1	0.545624	0.762	0.074	3.88129e-08	0.000665757
Selm	SMC-1	1.10345	0.952	0.222	3.91592e-08	0.000671697
Ntrk3	SMC-1	0.475183	0.571	0.019	3.97972e-08	0.000682642
mt-Co2	SMC-1	0.852906	1	0.926	4.21901e-08	0.000723686
Fez2	SMC-1	0.633098	0.905	0.148	4.40138e-08	0.000754968
Col4a2	SMC-1	0.976058	0.714	0.074	4.77889e-08	0.000819723
Rcn2	SMC-1	0.840332	0.857	0.167	5.34005e-08	0.00091598
Col3a1	SMC-1	1.14283	1	0.389	5.50206e-08	0.000943769
Fam114a1	SMC-1	0.611758	0.619	0.037	6.18283e-08	0.00106054
Pgm5	SMC-1	0.777218	0.571	0.037	6.38729e-08	0.00109561
Cox6c	SMC-1	0.769301	1	0.796	6.41219e-08	0.00109988
Col1a1	SMC-1	0.93682	0.905	0.167	6.59788e-08	0.00113173
Lox	SMC-1	0.72868	0.714	0.074	6.75487e-08	0.00115866
Ccdc107	SMC-1	0.747793	0.857	0.13	7.1575e-08	0.00122773
Myoz2	SMC-1	0.708598	0.476	0	7.34968e-08	0.00126069
Zfp651	SMC-1	0.626548	0.476	0	7.34968e-08	0.00126069
Filip1	SMC-1	0.5859	0.476	0	7.34968e-08	0.00126069
Macrod1	SMC-1	0.576165	0.476	0	7.34968e-08	0.00126069
Cyp39a1	SMC-1	0.57502	0.476	0	7.34968e-08	0.00126069
B230118H07Rik	SMC-1	0.559159	0.476	0	7.34968e-08	0.00126069
Cav3	SMC-1	0.510741	0.476	0	7.34968e-08	0.00126069
Endod1	SMC-1	0.504172	0.476	0	7.34968e-08	0.00126069
Gm11627	SMC-1	0.502999	0.476	0	7.34968e-08	0.00126069
Gnai1	SMC-1	0.50257	0.476	0	7.34968e-08	0.00126069
Fam13c	SMC-1	0.500388	0.476	0	7.34968e-08	0.00126069
Fam19a1	SMC-1	0.480865	0.476	0	7.34968e-08	0.00126069
Arhgef25	SMC-1	0.545465	0.714	0.074	7.36102e-08	0.00126263
Ndufb9	SMC-1	0.948937	1	0.352	7.7982e-08	0.00133763
Pdlim1	SMC-1	0.926816	1	0.296	7.86229e-08	0.00134862
N6amt1	SMC-1	0.456333	0.619	0.037	8.196e-08	0.00140586
Hist1h2bc	SMC-1	1.14092	0.905	0.241	8.76996e-08	0.00150431
2010111I01Rik	SMC-1	0.81154	0.762	0.13	8.95427e-08	0.00153593
Pcp4l1	SMC-1	0.59683	0.667	0.056	9.13359e-08	0.00156668
Fdx1	SMC-1	0.588335	0.81	0.13	9.45863e-08	0.00162244
Cd9	SMC-1	1.15028	1	0.667	1.05367e-07	0.00180736
mt-Co1	SMC-1	0.630592	1	1	1.06165e-07	0.00182105
Id4	SMC-1	0.642442	0.524	0.019	1.06418e-07	0.00182539
Axl	SMC-1	0.54229	0.905	0.13	1.06807e-07	0.00183206
Fstl1	SMC-1	0.585652	1	0.259	1.09506e-07	0.00187836
Npdc1	SMC-1	0.873596	0.905	0.185	1.11336e-07	0.00190975
Dst	SMC-1	0.866712	0.81	0.148	1.18532e-07	0.00203319
Josd2	SMC-1	0.866222	0.81	0.13	1.19619e-07	0.00205182
Itga7	SMC-1	0.665284	0.524	0.019	1.30294e-07	0.00223494
Prelp	SMC-1	0.580437	0.857	0.148	1.34167e-07	0.00230137
Pigyl	SMC-1	0.801184	0.714	0.093	1.37362e-07	0.00235617
Leprot	SMC-1	0.626595	0.81	0.13	1.3975e-07	0.00239714
Tesk1	SMC-1	0.526016	0.524	0.019	1.441e-07	0.00247175
Pebp1	SMC-1	0.782133	1	0.37	1.44152e-07	0.00247264
Thra	SMC-1	0.744354	0.762	0.111	1.45277e-07	0.00249193
B230219D22Rik	SMC-1	0.674739	0.762	0.111	1.45277e-07	0.00249193
Mrpl17	SMC-1	0.615704	0.667	0.074	1.49122e-07	0.00255789
Mbnl1	SMC-1	1.03715	0.905	0.315	1.51808e-07	0.00260395
Laptm4b	SMC-1	0.452721	0.667	0.056	1.54928e-07	0.00265747
Acadm	SMC-1	0.752133	0.762	0.111	1.5732e-07	0.00269852
Hip1	SMC-1	0.58573	0.524	0.019	1.59315e-07	0.00273274
Neo1	SMC-1	0.574831	0.524	0.019	1.59315e-07	0.00273274
Zfhx3	SMC-1	0.747633	0.667	0.074	1.62425e-07	0.00278608
Adam33	SMC-1	0.717336	0.571	0.037	1.65874e-07	0.00284525
Zyx	SMC-1	0.977879	1	0.426	1.67317e-07	0.00286999
Twsg1	SMC-1	0.629667	0.714	0.093	1.75804e-07	0.00301556
Ndufa4	SMC-1	0.807695	1	0.63	1.86834e-07	0.00320476
Slc22a1	SMC-1	0.829217	0.524	0.019	1.94543e-07	0.00333699
Sulf1	SMC-1	0.589857	0.762	0.111	1.99529e-07	0.00342253
Cenpb	SMC-1	0.582587	0.571	0.037	2.00055e-07	0.00343154
Cidea	SMC-1	0.563895	0.524	0.019	2.14871e-07	0.00368568
Flot2	SMC-1	0.518673	0.619	0.056	2.21707e-07	0.00380295
mt-Nd3	SMC-1	1.02308	0.905	0.278	2.3854e-07	0.00409168
Immp1l	SMC-1	0.61012	0.81	0.13	2.39384e-07	0.00410616
Rarres2	SMC-1	0.977164	0.952	0.296	2.45298e-07	0.00420759
Vcan	SMC-1	1.11433	0.619	0.074	2.49483e-07	0.00427939
Prkcdbp	SMC-1	1.05023	1	0.296	2.53364e-07	0.00434595
Dynll1	SMC-1	0.997264	1	0.759	2.57448e-07	0.00441601
Uqcr10	SMC-1	0.878581	0.952	0.407	2.59751e-07	0.00445551
Hmgn1	SMC-1	0.849005	1	0.389	2.59751e-07	0.00445551
Tpi1	SMC-1	0.828577	0.952	0.278	2.60405e-07	0.00446672
Mmp23	SMC-1	0.714835	0.81	0.13	3.006e-07	0.00515619
Acyp2	SMC-1	0.607334	0.619	0.056	3.14963e-07	0.00540257
Mical2	SMC-1	0.617531	0.571	0.037	3.17944e-07	0.0054537
Inpp5a	SMC-1	0.526195	0.571	0.037	3.17944e-07	0.0054537
Ndufb10	SMC-1	0.780774	1	0.426	3.43674e-07	0.00589505
Ltbp4	SMC-1	0.710623	0.952	0.259	3.59801e-07	0.00617166
Tmem43	SMC-1	0.51643	0.714	0.093	3.64156e-07	0.00624636
Mrpl4	SMC-1	0.568637	0.667	0.074	3.76727e-07	0.006462
Amotl1	SMC-1	0.437285	0.571	0.037	3.81895e-07	0.00655065
Hmgcs2	SMC-1	0.762947	0.429	0	3.98226e-07	0.00683076
Htr1b	SMC-1	0.678497	0.429	0	3.98226e-07	0.00683076
Myocd	SMC-1	0.544177	0.429	0	3.98226e-07	0.00683076
Mark1	SMC-1	0.488842	0.429	0	3.98226e-07	0.00683076
Chmp4c	SMC-1	0.465415	0.429	0	3.98226e-07	0.00683076
Pdzrn3	SMC-1	0.445003	0.429	0	3.98226e-07	0.00683076
Fgf1	SMC-1	0.443775	0.429	0	3.98226e-07	0.00683076
Triqk	SMC-1	0.376129	0.429	0	3.98226e-07	0.00683076
Serpini1	SMC-1	0.599892	0.619	0.056	4.08716e-07	0.00701071
Atp2a2	SMC-1	0.981894	0.905	0.259	4.15393e-07	0.00712523
Peli2	SMC-1	0.41065	0.571	0.037	4.18361e-07	0.00717614
Arhgef17	SMC-1	0.549626	0.476	0.019	5.05983e-07	0.00867913
D10Jhu81e	SMC-1	0.518584	0.81	0.13	5.07867e-07	0.00871144
Hsbp1	SMC-1	0.888968	1	0.352	5.08269e-07	0.00871833
Ndufc1	SMC-1	0.823737	1	0.315	5.36955e-07	0.00921038
Pstk	SMC-1	0.427937	0.619	0.056	5.76378e-07	0.00988662
Kank1	SMC-1	0.63638	0.619	0.074	5.81838e-07	0.00998028
Col1a2	SMC-1	0.927395	0.952	0.315	5.82102e-07	0.0099848
Ptrf	SMC-1	0.807593	0.905	0.259	5.82933e-07	0.00999905
Anapc11	SMC-1	0.77652	0.952	0.278	5.84329e-07	0.010023
Nfia	SMC-1	0.718961	0.667	0.111	5.85836e-07	0.0100488
Lrrfip1	SMC-1	0.820106	0.952	0.333	6.11793e-07	0.0104941
Vwc2	SMC-1	0.711907	0.476	0.019	6.17447e-07	0.0105911
Nkd1	SMC-1	0.571965	0.476	0.019	6.17447e-07	0.0105911
Capn2	SMC-1	0.651225	0.714	0.111	6.18184e-07	0.0106037
Ecm1	SMC-1	1.04659	0.905	0.315	6.25856e-07	0.0107353
Laptm4a	SMC-1	0.878603	1	0.463	6.42682e-07	0.0110239
Fbln5	SMC-1	0.789756	0.857	0.204	6.43841e-07	0.0110438
Ldhb	SMC-1	0.863985	0.714	0.13	6.86696e-07	0.0117789
Gpx8	SMC-1	0.676197	0.81	0.148	7.11613e-07	0.0122063
Tpp1	SMC-1	0.63034	0.762	0.13	7.17408e-07	0.0123057
Dctn6	SMC-1	0.764899	0.762	0.148	7.34304e-07	0.0125955
Akirin2	SMC-1	0.417447	0.762	0.111	7.40531e-07	0.0127023
Emp2	SMC-1	0.631259	0.476	0.019	7.52394e-07	0.0129058
Fra10ac1	SMC-1	0.668316	0.571	0.056	8.13712e-07	0.0139576
Foxc1	SMC-1	0.510791	0.476	0.019	8.30112e-07	0.0142389
Map3k7cl	SMC-1	0.50759	0.476	0.019	8.30112e-07	0.0142389
Tnfrsf12a	SMC-1	0.849092	0.857	0.185	8.38607e-07	0.0143846
Ppp1cb	SMC-1	0.750397	0.952	0.259	8.59356e-07	0.0147405
Bicd1	SMC-1	0.572036	0.476	0.019	9.15532e-07	0.0157041
Pacsin3	SMC-1	0.457889	0.476	0.019	9.15532e-07	0.0157041
Creb3l2	SMC-1	0.458461	0.619	0.074	9.55509e-07	0.0163899
Msrb3	SMC-1	0.600404	0.571	0.056	9.66848e-07	0.0165843
Arl3	SMC-1	0.68762	0.81	0.185	9.73044e-07	0.0166906
2200002D01Rik	SMC-1	0.629024	0.476	0.019	1.00938e-06	0.017314
Gabra3	SMC-1	0.433229	0.476	0.019	1.00938e-06	0.017314
Usp50	SMC-1	0.394394	0.714	0.093	1.00992e-06	0.0173231
Triap1	SMC-1	0.462345	0.667	0.074	1.08496e-06	0.0186104
Cdc42ep3	SMC-1	0.81106	0.81	0.167	1.11535e-06	0.0191315
Cyhr1	SMC-1	0.605226	0.667	0.093	1.14593e-06	0.0196561
Sh3pxd2a	SMC-1	0.682036	0.571	0.056	1.14754e-06	0.0196837
Ndufv3	SMC-1	0.772335	1	0.37	1.15403e-06	0.019795
Xpr1	SMC-1	0.56651	0.619	0.074	1.22035e-06	0.0209326
Casp12	SMC-1	0.506458	0.571	0.056	1.24966e-06	0.0214354
Nus1	SMC-1	0.474465	0.571	0.056	1.24966e-06	0.0214354
Nedd4	SMC-1	0.901302	0.81	0.204	1.26851e-06	0.0217587
Cd81	SMC-1	0.848191	1	0.519	1.30235e-06	0.0223391
Kif1c	SMC-1	0.635914	0.524	0.037	1.30611e-06	0.0224038
Pi15	SMC-1	0.578569	0.524	0.037	1.30611e-06	0.0224038
Nacc2	SMC-1	0.485805	0.524	0.037	1.30611e-06	0.0224038
Pnisr	SMC-1	0.56033	0.714	0.111	1.32208e-06	0.0226776
Apoa1bp	SMC-1	0.455602	0.905	0.185	1.32262e-06	0.0226869
Uqcrb	SMC-1	0.793278	1	0.537	1.38073e-06	0.0236837
Mrpl14	SMC-1	0.788811	0.762	0.167	1.40325e-06	0.0240699
Dbi	SMC-1	0.807902	1	0.352	1.40721e-06	0.0241378
Pde4dip	SMC-1	0.535861	0.524	0.037	1.42888e-06	0.0245096
2210016L21Rik	SMC-1	0.492451	0.524	0.037	1.42888e-06	0.0245096
Slc48a1	SMC-1	0.662707	0.714	0.111	1.5352e-06	0.0263333
Ndufv1	SMC-1	0.528753	0.714	0.111	1.5352e-06	0.0263333
Id1	SMC-1	0.835651	0.714	0.13	1.55728e-06	0.026712
Tbl1x	SMC-1	0.487366	0.524	0.037	1.56271e-06	0.0268052
Atpif1	SMC-1	0.757602	1	0.389	1.64495e-06	0.0282159
Vti1b	SMC-1	0.696238	0.81	0.204	1.66559e-06	0.0285699
Smim10l1	SMC-1	0.749886	0.714	0.13	1.67553e-06	0.0287403
Gnb4	SMC-1	0.522585	0.667	0.093	1.68833e-06	0.0289599
Hoxa7	SMC-1	0.679387	0.524	0.056	1.73e-06	0.0296746
Jam3	SMC-1	0.626352	0.571	0.056	1.75265e-06	0.0300632
Fam198b	SMC-1	0.644358	0.667	0.093	1.82313e-06	0.0312721
Sparcl1	SMC-1	0.790642	0.619	0.074	1.82555e-06	0.0313136
Camk2g	SMC-1	0.619238	0.619	0.074	1.82555e-06	0.0313136
9530068E07Rik	SMC-1	0.604967	0.762	0.148	1.87168e-06	0.032105
Bub3	SMC-1	0.531545	0.762	0.148	1.87168e-06	0.032105
Gm561	SMC-1	0.458356	0.762	0.148	1.87168e-06	0.032105
Myom1	SMC-1	0.421435	0.571	0.056	1.906e-06	0.0326936
Uqcr11	SMC-1	0.834479	1	0.5	1.98081e-06	0.0339768
Fkbp2	SMC-1	0.575516	0.857	0.185	2.03921e-06	0.0349786
Il17b	SMC-1	0.850611	0.381	0	2.07805e-06	0.0356448
Ccdc42	SMC-1	0.684934	0.381	0	2.07805e-06	0.0356448
Efna5	SMC-1	0.547323	0.381	0	2.07805e-06	0.0356448
Cd59a	SMC-1	0.539731	0.381	0	2.07805e-06	0.0356448
Sema5a	SMC-1	0.475586	0.381	0	2.07805e-06	0.0356448
Fgfr2	SMC-1	0.469287	0.381	0	2.07805e-06	0.0356448
Grip2	SMC-1	0.44856	0.381	0	2.07805e-06	0.0356448
Rnf150	SMC-1	0.438033	0.381	0	2.07805e-06	0.0356448
Ccdc68	SMC-1	0.415209	0.381	0	2.07805e-06	0.0356448
Tmem87b	SMC-1	0.401447	0.381	0	2.07805e-06	0.0356448
Slc25a23	SMC-1	0.38921	0.381	0	2.07805e-06	0.0356448
Ecsit	SMC-1	0.374047	0.381	0	2.07805e-06	0.0356448
Emilin1	SMC-1	0.372816	0.381	0	2.07805e-06	0.0356448
Gm26722	SMC-1	0.369623	0.381	0	2.07805e-06	0.0356448
Gm19705	SMC-1	0.350628	0.381	0	2.07805e-06	0.0356448
Mettl24	SMC-1	0.326117	0.381	0	2.07805e-06	0.0356448
Upp2	SMC-1	0.318135	0.381	0	2.07805e-06	0.0356448
Banf1	SMC-1	0.695132	0.81	0.167	2.08445e-06	0.0357545
Ctsb	SMC-1	0.749605	1	0.593	2.15074e-06	0.0368916
Id3	SMC-1	1.04777	1	0.426	2.23873e-06	0.038401
Ccser2	SMC-1	0.628388	0.762	0.148	2.31187e-06	0.0396556
Phldb2	SMC-1	0.526904	0.476	0.037	2.31501e-06	0.0397093
Maged1	SMC-1	0.573819	0.619	0.074	2.31758e-06	0.0397535
Cd63	SMC-1	0.626564	1	0.389	2.37299e-06	0.0407039
Pdlim5	SMC-1	0.736449	0.619	0.093	2.38132e-06	0.0408467
Hras	SMC-1	0.477005	0.714	0.111	2.39145e-06	0.0410205
Mlf2	SMC-1	0.68294	0.952	0.278	2.42327e-06	0.0415663
Ndufa11	SMC-1	0.89118	0.952	0.37	2.45369e-06	0.0420882
Sgcb	SMC-1	0.470882	0.667	0.093	2.47319e-06	0.0424226
Ptov1	SMC-1	0.611035	0.857	0.204	2.4952e-06	0.0428001
Tgm2	SMC-1	0.654719	0.762	0.185	2.55895e-06	0.0438937
Bmpr1a	SMC-1	0.555288	0.571	0.074	2.78572e-06	0.0477834
Tmem109	SMC-1	0.635984	0.81	0.185	2.90774e-06	0.0498765
Qsox1	SMC-1	0.753215	0.762	0.185	2.93115e-06	0.0502781
Coa3	SMC-1	0.680194	0.857	0.222	3.00074e-06	0.0514718
Plpp1	SMC-1	0.478714	0.762	0.13	3.04773e-06	0.0522777
Tmem256	SMC-1	0.756039	1	0.315	3.15579e-06	0.0541313
Gemin7	SMC-1	0.585888	0.857	0.204	3.24437e-06	0.0556506
Cox7c	SMC-1	0.698416	1	0.778	3.27579e-06	0.0561897
2210013O21Rik	SMC-1	0.539808	0.81	0.167	3.355e-06	0.0575483
Bik	SMC-1	0.583395	0.429	0.019	3.42641e-06	0.0587733
Kcnab1	SMC-1	0.547454	0.429	0.019	3.42641e-06	0.0587733
Mpdz	SMC-1	0.463797	0.429	0.019	3.42641e-06	0.0587733
Tmem47	SMC-1	0.402354	0.429	0.019	3.42641e-06	0.0587733
Ndufa13	SMC-1	0.600609	1	0.685	3.57235e-06	0.0612765
Crip2	SMC-1	0.677168	0.857	0.278	3.72051e-06	0.0638179
Gstt1	SMC-1	0.651106	0.667	0.111	3.89735e-06	0.0668513
Vasn	SMC-1	0.59084	0.762	0.148	4.0257e-06	0.0690529
Clock	SMC-1	0.411995	0.429	0.019	4.15439e-06	0.0712603
Naa38	SMC-1	0.537759	0.857	0.185	4.22459e-06	0.0724644
Gas6	SMC-1	0.818374	0.714	0.148	4.47303e-06	0.0767258
Lrrc8a	SMC-1	0.425719	0.429	0.019	4.57184e-06	0.0784208
Ift20	SMC-1	0.672693	0.905	0.259	4.62913e-06	0.0794035
Zbtb16	SMC-1	0.541549	0.476	0.037	4.74238e-06	0.081346
Nfix	SMC-1	0.797743	0.667	0.13	4.74895e-06	0.0814588
C1qtnf2	SMC-1	0.648646	0.571	0.074	4.8605e-06	0.0833721
Spint2	SMC-1	0.849317	0.857	0.278	5.08048e-06	0.0871455
Mrfap1	SMC-1	0.759857	0.952	0.407	5.15513e-06	0.088426
Rgs7bp	SMC-1	0.511285	0.476	0.037	5.17945e-06	0.088843
Rhobtb1	SMC-1	0.488939	0.476	0.037	5.17945e-06	0.088843
Kdelr3	SMC-1	0.577865	0.524	0.056	5.18966e-06	0.0890182
Npr1	SMC-1	0.669744	0.571	0.093	5.24933e-06	0.0900418
Lzts2	SMC-1	0.541194	0.571	0.074	5.25729e-06	0.0901783
Setbp1	SMC-1	0.420807	0.429	0.019	5.53043e-06	0.0948635
Pitpnb	SMC-1	0.415943	0.429	0.019	5.53043e-06	0.0948635
Vldlr	SMC-1	0.370565	0.429	0.019	5.53043e-06	0.0948635
Sec24b	SMC-1	0.350268	0.429	0.019	5.53043e-06	0.0948635
9130401M01Rik	SMC-1	0.261263	0.429	0.019	5.53043e-06	0.0948635
Sspn	SMC-1	0.567884	0.524	0.056	5.63581e-06	0.096671
Rhoc	SMC-1	0.708648	0.952	0.278	5.7569e-06	0.098748
Fbxo30	SMC-1	0.642444	0.619	0.111	5.82275e-06	0.0998777
Nudt9	SMC-1	0.566853	0.667	0.13	5.87411e-06	0.100759
Toporsos	SMC-1	0.594328	0.619	0.093	5.92635e-06	0.101655
Ywhah	SMC-1	0.733573	1	0.352	6.03368e-06	0.103496
Acsl1	SMC-1	0.433558	0.476	0.037	6.17205e-06	0.105869
Tsc22d1	SMC-1	0.712887	0.81	0.185	6.40997e-06	0.10995
Nudt4	SMC-1	0.807477	0.857	0.259	6.41423e-06	0.110023
Col5a2	SMC-1	0.556494	0.714	0.148	6.75093e-06	0.115799
Hsd17b10	SMC-1	0.543255	0.81	0.185	6.83836e-06	0.117298
Sdhc	SMC-1	0.540599	0.81	0.185	6.83836e-06	0.117298
Timm17a	SMC-1	0.455112	0.905	0.222	6.88216e-06	0.11805
Emc10	SMC-1	0.677322	1	0.389	6.90194e-06	0.118389
Lamtor5	SMC-1	0.684922	0.905	0.278	6.93485e-06	0.118953
Tmed4	SMC-1	0.505252	0.571	0.074	7.17718e-06	0.12311
Adamtsl5	SMC-1	0.507241	0.524	0.056	7.20532e-06	0.123593
Eri3	SMC-1	0.43522	0.524	0.056	7.20532e-06	0.123593
Scoc	SMC-1	0.419052	0.524	0.056	7.20532e-06	0.123593
Srm	SMC-1	0.415265	0.524	0.056	7.20532e-06	0.123593
2010320M18Rik	SMC-1	0.470489	0.476	0.037	7.34522e-06	0.125993
Sntg2	SMC-1	0.393421	0.476	0.037	7.34522e-06	0.125993
Pgam1	SMC-1	0.581607	0.905	0.241	7.71442e-06	0.132325
Gpx7	SMC-1	0.467305	0.571	0.074	7.75297e-06	0.132987
Ext1	SMC-1	0.508974	0.667	0.13	7.77623e-06	0.133386
Mrpl49	SMC-1	0.447848	0.524	0.056	7.81569e-06	0.134063
Aimp1	SMC-1	0.492252	0.762	0.148	7.91222e-06	0.135718
Copz2	SMC-1	0.595695	0.81	0.167	7.92631e-06	0.13596
P3h4	SMC-1	0.46374	0.619	0.093	7.97001e-06	0.13671
Cxx1b	SMC-1	0.510613	0.476	0.037	8.00901e-06	0.137378
Plbd2	SMC-1	0.447413	0.476	0.037	8.00901e-06	0.137378
Trp53inp2	SMC-1	0.425883	0.476	0.037	8.00901e-06	0.137378
Atraid	SMC-1	0.636049	0.952	0.296	8.14983e-06	0.139794
Lxn	SMC-1	0.564932	0.667	0.13	8.3367e-06	0.142999
Poldip2	SMC-1	0.450012	0.524	0.056	8.47531e-06	0.145377
Zbtb4	SMC-1	0.422489	0.524	0.056	8.47531e-06	0.145377
Asb2	SMC-1	0.439125	0.476	0.037	8.72991e-06	0.149744
Foxj2	SMC-1	0.427146	0.476	0.037	8.72991e-06	0.149744
Tm2d1	SMC-1	0.565709	0.762	0.167	8.79866e-06	0.150923
Rock1	SMC-1	0.805436	0.952	0.333	9.25033e-06	0.158671
Csde1	SMC-1	0.6985	0.952	0.333	9.25033e-06	0.158671
Tln1	SMC-1	0.653502	0.905	0.241	9.84418e-06	0.168857
Rock2	SMC-1	0.446115	0.619	0.093	9.92831e-06	0.1703
Pmp22	SMC-1	0.574173	0.81	0.185	1.00432e-05	0.172272
2019-03-02	SMC-1	0.546934	0.81	0.204	1.03483e-05	0.177505
Aqp1	SMC-1	0.289477	0.476	0.037	1.0362e-05	0.17774
Tceal6	SMC-1	0.598007	0.333	0	1.04695e-05	0.179583
Cdkl5	SMC-1	0.504756	0.333	0	1.04695e-05	0.179583
Fam110b	SMC-1	0.503911	0.333	0	1.04695e-05	0.179583
Atoh8	SMC-1	0.430716	0.333	0	1.04695e-05	0.179583
Tmem141	SMC-1	0.404967	0.333	0	1.04695e-05	0.179583
Zfp704	SMC-1	0.397667	0.333	0	1.04695e-05	0.179583
Thrb	SMC-1	0.361938	0.333	0	1.04695e-05	0.179583
Nat14	SMC-1	0.361262	0.333	0	1.04695e-05	0.179583
Shroom3	SMC-1	0.359033	0.333	0	1.04695e-05	0.179583
Tceal3	SMC-1	0.357581	0.333	0	1.04695e-05	0.179583
Dmwd	SMC-1	0.316449	0.333	0	1.04695e-05	0.179583
Fry	SMC-1	0.526495	0.571	0.074	1.05292e-05	0.180607
Camk1	SMC-1	0.751517	0.619	0.13	1.0602e-05	0.181856
Tnfsf12	SMC-1	0.432766	0.619	0.093	1.06776e-05	0.183153
Fam3c	SMC-1	0.416613	0.524	0.056	1.07886e-05	0.185057
Csad	SMC-1	0.414872	0.476	0.056	1.07974e-05	0.185209
Mob2	SMC-1	0.545206	0.714	0.148	1.08132e-05	0.185478
Anxa6	SMC-1	0.665906	0.857	0.241	1.09132e-05	0.187193
Sepw1	SMC-1	0.682741	1	0.833	1.14714e-05	0.19677
Ndufs5	SMC-1	0.664463	1	0.389	1.15634e-05	0.198347
Rexo2	SMC-1	0.654265	0.905	0.37	1.15829e-05	0.198681
Fbxw5	SMC-1	0.300186	0.524	0.056	1.16856e-05	0.200444
Sirt2	SMC-1	0.423503	0.619	0.093	1.23413e-05	0.21169
Dynlrb1	SMC-1	0.701702	1	0.444	1.29973e-05	0.222942
Rab11b	SMC-1	0.633956	0.857	0.259	1.33019e-05	0.228168
Atp8b1	SMC-1	0.476506	0.381	0.019	1.37051e-05	0.235084
Mrps21	SMC-1	0.630962	0.952	0.278	1.40576e-05	0.241129
Mff	SMC-1	0.572624	0.762	0.204	1.42036e-05	0.243634
Stk25	SMC-1	0.446536	0.619	0.093	1.42506e-05	0.244441
Arl1	SMC-1	0.536404	0.905	0.222	1.43259e-05	0.245732
Loxl1	SMC-1	0.599929	0.81	0.185	1.46543e-05	0.251364
Golim4	SMC-1	0.518093	0.619	0.111	1.4779e-05	0.253504
Abhd14b	SMC-1	0.383284	0.524	0.056	1.48237e-05	0.25427
Trak2	SMC-1	0.474861	0.381	0.019	1.50725e-05	0.258538
Aes	SMC-1	0.62405	0.952	0.463	1.57832e-05	0.270729
Slc25a39	SMC-1	0.512481	0.524	0.074	1.59211e-05	0.273094
Gspt1	SMC-1	0.378953	0.524	0.074	1.59211e-05	0.273094
Prdx4	SMC-1	0.645812	0.81	0.204	1.59865e-05	0.274216
Mxd4	SMC-1	0.507649	0.714	0.148	1.60665e-05	0.275589
Rnf7	SMC-1	0.563684	0.81	0.241	1.62543e-05	0.278809
Prss23	SMC-1	0.717904	0.714	0.167	1.62673e-05	0.279032
Coro1c	SMC-1	0.459192	0.619	0.093	1.64397e-05	0.28199
Cox7a2	SMC-1	0.659635	1	0.63	1.65793e-05	0.284385
Snrnp27	SMC-1	0.634852	0.857	0.259	1.6874e-05	0.289439
Fkbp9	SMC-1	0.518491	0.619	0.111	1.69976e-05	0.291559
Tbc1d17	SMC-1	0.48325	0.476	0.056	1.76097e-05	0.302059
mt-Nd4l	SMC-1	0.593562	0.857	0.278	1.79859e-05	0.308513
Ldb3	SMC-1	0.620716	0.381	0.019	1.82072e-05	0.312307
Wscd2	SMC-1	0.380739	0.381	0.019	1.82072e-05	0.312307
Clmp	SMC-1	0.507432	0.429	0.037	1.82111e-05	0.312374
Dld	SMC-1	0.452965	0.429	0.037	1.82111e-05	0.312374
Arid5b	SMC-1	0.566168	0.81	0.222	1.82941e-05	0.313798
Pink1	SMC-1	0.533817	0.81	0.241	1.83304e-05	0.314421
Atp5k	SMC-1	0.680072	1	0.5	1.83509e-05	0.314774
Rhoj	SMC-1	0.54425	0.571	0.093	1.86079e-05	0.319181
Rab1b	SMC-1	0.474923	0.571	0.093	1.86079e-05	0.319181
Parva	SMC-1	0.454053	0.571	0.093	1.86079e-05	0.319181
Cnih1	SMC-1	0.485405	0.81	0.204	1.92109e-05	0.329525
Mrpl34	SMC-1	0.549798	0.619	0.13	1.9718e-05	0.338223
Abcc9	SMC-1	0.488015	0.429	0.037	1.98483e-05	0.340458
Itih4	SMC-1	0.802289	0.381	0.019	1.99985e-05	0.343035
Bcat2	SMC-1	0.371833	0.381	0.019	1.99985e-05	0.343035
Rilpl1	SMC-1	0.490362	0.524	0.074	2.00017e-05	0.343089
Fbn1	SMC-1	0.474205	0.524	0.074	2.00017e-05	0.343089
Cdc42bpa	SMC-1	0.393524	0.476	0.056	2.06774e-05	0.35468
Desi2	SMC-1	0.439715	0.619	0.111	2.09293e-05	0.359001
Vkorc1	SMC-1	0.568546	0.905	0.241	2.1349e-05	0.366199
Limch1	SMC-1	0.650107	0.571	0.093	2.14934e-05	0.368676
Fas	SMC-1	0.469436	0.667	0.13	2.15985e-05	0.370479
Creb3	SMC-1	0.456129	0.667	0.13	2.15985e-05	0.370479
Ankrd9	SMC-1	0.380319	0.429	0.037	2.16251e-05	0.370936
Ccni	SMC-1	0.611995	0.762	0.185	2.18741e-05	0.375207
Grb14	SMC-1	0.482145	0.381	0.019	2.19569e-05	0.376628
Dnajc30	SMC-1	0.41295	0.381	0.019	2.19569e-05	0.376628
Utrn	SMC-1	0.255852	0.571	0.074	2.22229e-05	0.38119
Serpinb6a	SMC-1	0.488152	0.905	0.241	2.26328e-05	0.388221
Ahnak2	SMC-1	0.494864	0.571	0.093	2.30912e-05	0.396084
Tecr	SMC-1	0.678208	0.905	0.333	2.31942e-05	0.397851
Ccl27a	SMC-1	0.494138	0.429	0.037	2.35528e-05	0.404
Tbx18	SMC-1	0.419955	0.429	0.037	2.35528e-05	0.404
Tmem45a	SMC-1	0.402726	0.429	0.037	2.35528e-05	0.404
Picalm	SMC-1	0.643773	0.714	0.185	2.37091e-05	0.406682
Atp6ap1	SMC-1	0.574869	0.857	0.241	2.37314e-05	0.407065
Sema3c	SMC-1	0.536472	0.619	0.111	2.40163e-05	0.411951
Npy1r	SMC-1	0.410264	0.381	0.019	2.40971e-05	0.413337
Tcaf1	SMC-1	0.322043	0.381	0.019	2.40971e-05	0.413337
Lamp1	SMC-1	0.726467	0.952	0.556	2.50304e-05	0.429347
Pam16	SMC-1	0.466512	0.714	0.148	2.52694e-05	0.433446
Anapc5	SMC-1	0.422982	0.762	0.167	2.60331e-05	0.446547
2210016F16Rik	SMC-1	0.438895	0.476	0.056	2.62492e-05	0.450252
Eml1	SMC-1	0.360966	0.381	0.019	2.64347e-05	0.453435
Vstm4	SMC-1	0.353498	0.381	0.019	2.64347e-05	0.453435
Col4a6	SMC-1	0.33928	0.381	0.019	2.64347e-05	0.453435
Nbr1	SMC-1	0.316408	0.381	0.019	2.64347e-05	0.453435
Bag2	SMC-1	0.306548	0.381	0.019	2.64347e-05	0.453435
Fam126b	SMC-1	0.294199	0.381	0.019	2.64347e-05	0.453435
Echs1	SMC-1	0.673976	0.524	0.074	2.70105e-05	0.463311
Tns2	SMC-1	0.537017	0.524	0.074	2.70105e-05	0.463311
Fam76a	SMC-1	0.375164	0.524	0.074	2.70105e-05	0.463311
Dnajc19	SMC-1	0.406992	0.619	0.111	2.75333e-05	0.472279
Cdpf1	SMC-1	0.38375	0.429	0.037	2.79093e-05	0.478728
Tmco1	SMC-1	0.550003	0.857	0.241	2.82772e-05	0.485039
1110065P20Rik	SMC-1	0.515655	0.476	0.056	2.84046e-05	0.487225
Creld1	SMC-1	0.482926	0.476	0.056	2.84046e-05	0.487225
Tcea3	SMC-1	0.461986	0.476	0.056	2.84046e-05	0.487225
Zfp91	SMC-1	0.403939	0.524	0.074	2.90973e-05	0.499105
Tceb2	SMC-1	0.533379	1	0.704	2.9187e-05	0.500644
Mef2c	SMC-1	0.502223	0.857	0.222	2.94464e-05	0.505093
Spag7	SMC-1	0.312693	0.714	0.13	3.00587e-05	0.515596
Sorbs2	SMC-1	0.439533	0.429	0.037	3.03649e-05	0.52085
Otud6b	SMC-1	0.41884	0.429	0.037	3.03649e-05	0.52085
Clip3	SMC-1	0.4118	0.429	0.037	3.03649e-05	0.52085
Sumf1	SMC-1	0.297018	0.429	0.037	3.03649e-05	0.52085
Rbfox2	SMC-1	0.450177	0.571	0.093	3.0686e-05	0.526356
Ift46	SMC-1	0.389586	0.476	0.056	3.07277e-05	0.527072
Nbeal1	SMC-1	0.441642	0.619	0.111	3.15367e-05	0.540948
Fkbp4	SMC-1	0.509711	0.81	0.185	3.24933e-05	0.557357
Polr2g	SMC-1	0.450085	0.714	0.148	3.2589e-05	0.558999
Rftn2	SMC-1	0.402792	0.429	0.037	3.30251e-05	0.566479
Anapc2	SMC-1	0.436397	0.476	0.056	3.32306e-05	0.570004
Kank2	SMC-1	0.412171	0.476	0.056	3.32306e-05	0.570004
Cds2	SMC-1	0.421939	0.571	0.093	3.53216e-05	0.605872
Car11	SMC-1	0.420055	0.429	0.037	3.59057e-05	0.61589
P4ha2	SMC-1	0.400013	0.429	0.037	3.59057e-05	0.61589
Syne1	SMC-1	0.398814	0.476	0.056	3.59263e-05	0.616245
Gns	SMC-1	0.349182	0.476	0.056	3.59263e-05	0.616245
Carkd	SMC-1	0.417424	0.524	0.074	3.63162e-05	0.622932
Eva1b	SMC-1	0.49366	0.81	0.204	3.71725e-05	0.637619
Ndufa1	SMC-1	0.60933	1	0.407	3.75526e-05	0.64414
Anxa7	SMC-1	0.472307	0.762	0.167	3.76811e-05	0.646344
Dpy30	SMC-1	0.419116	0.762	0.167	3.76811e-05	0.646344
Tmbim1	SMC-1	0.401098	0.857	0.204	3.84514e-05	0.659556
Fbxo9	SMC-1	0.418681	0.524	0.074	3.90793e-05	0.670327
Nudc	SMC-1	0.414909	0.857	0.222	4.17185e-05	0.715598
Tsen34	SMC-1	0.346815	0.857	0.222	4.17185e-05	0.715598
Wbp2	SMC-1	0.439601	0.81	0.204	4.18164e-05	0.717277
Pde3a	SMC-1	0.375696	0.476	0.056	4.19532e-05	0.719622
Pdcd5	SMC-1	0.654266	0.81	0.278	4.2561e-05	0.730049
2019-09-15	SMC-1	0.686214	1	0.63	4.27391e-05	0.733104
Ctnna1	SMC-1	0.435284	0.762	0.185	4.27657e-05	0.73356
Tax1bp3	SMC-1	0.307173	0.667	0.148	4.40742e-05	0.756004
Stk16	SMC-1	0.404728	0.667	0.13	4.43156e-05	0.760146
Klc1	SMC-1	0.322308	0.667	0.13	4.43156e-05	0.760146
Tm9sf2	SMC-1	0.564746	0.714	0.167	4.45e-05	0.763308
Chmp5	SMC-1	0.533053	0.857	0.241	4.47939e-05	0.768351
Prdm6	SMC-1	0.357032	0.429	0.037	4.60473e-05	0.789849
Dnajb14	SMC-1	0.344798	0.429	0.037	4.60473e-05	0.789849
Palm	SMC-1	0.3196	0.429	0.037	4.60473e-05	0.789849
Timm21	SMC-1	0.264522	0.429	0.037	4.60473e-05	0.789849
Tm2d3	SMC-1	0.483474	0.571	0.093	4.66609e-05	0.800374
Dusp3	SMC-1	0.458113	0.571	0.093	4.66609e-05	0.800374
Cisd1	SMC-1	0.5095	0.619	0.111	4.71315e-05	0.808446
Fam92a	SMC-1	0.387342	0.619	0.111	4.71315e-05	0.808446
Hipk3	SMC-1	0.360527	0.667	0.13	4.72476e-05	0.810438
Glo1	SMC-1	0.414968	0.857	0.204	4.84914e-05	0.831773
Hp1bp3	SMC-1	0.384469	0.524	0.074	4.86156e-05	0.833903
Mrpl13	SMC-1	0.324587	0.524	0.074	4.86156e-05	0.833903
Gid8	SMC-1	0.387865	0.476	0.056	4.89311e-05	0.839316
Coq10a	SMC-1	0.323227	0.476	0.056	4.89311e-05	0.839316
Ywhaq	SMC-1	0.594333	1	0.537	4.94505e-05	0.848225
Atp5g1	SMC-1	0.671443	0.905	0.352	4.97853e-05	0.853967
Tmed3	SMC-1	0.615409	0.857	0.278	5.0218e-05	0.861389
Myo1c	SMC-1	0.453372	0.714	0.167	5.0289e-05	0.862607
Xirp1	SMC-1	0.417015	0.286	0	5.10797e-05	0.87617
1500009L16Rik	SMC-1	0.396161	0.286	0	5.10797e-05	0.87617
Tmem132a	SMC-1	0.37838	0.286	0	5.10797e-05	0.87617
Arpin	SMC-1	0.376554	0.286	0	5.10797e-05	0.87617
Dapk2	SMC-1	0.359345	0.286	0	5.10797e-05	0.87617
Bmp3	SMC-1	0.340196	0.286	0	5.10797e-05	0.87617
Slc25a34	SMC-1	0.334101	0.286	0	5.10797e-05	0.87617
Rom1	SMC-1	0.314895	0.286	0	5.10797e-05	0.87617
Cep170b	SMC-1	0.313834	0.286	0	5.10797e-05	0.87617
Syde1	SMC-1	0.310031	0.286	0	5.10797e-05	0.87617
Ncs1	SMC-1	0.307368	0.286	0	5.10797e-05	0.87617
Synrg	SMC-1	0.305506	0.286	0	5.10797e-05	0.87617
Usp33	SMC-1	0.294283	0.286	0	5.10797e-05	0.87617
Anapc4	SMC-1	0.286991	0.286	0	5.10797e-05	0.87617
Dido1	SMC-1	0.283912	0.286	0	5.10797e-05	0.87617
Specc1l	SMC-1	0.28098	0.286	0	5.10797e-05	0.87617
0610009O20Rik	SMC-1	0.280949	0.286	0	5.10797e-05	0.87617
Casq1	SMC-1	0.279785	0.286	0	5.10797e-05	0.87617
Abcc5	SMC-1	0.277252	0.286	0	5.10797e-05	0.87617
Yipf2	SMC-1	0.272315	0.286	0	5.10797e-05	0.87617
Kif13a	SMC-1	0.264427	0.286	0	5.10797e-05	0.87617
Tmem199	SMC-1	0.262048	0.286	0	5.10797e-05	0.87617
Hipk2	SMC-1	0.254704	0.286	0	5.10797e-05	0.87617
Zbtb20	SMC-1	0.657839	1	0.407	5.15853e-05	0.884842
Fkbp8	SMC-1	0.501468	0.857	0.259	5.32858e-05	0.914012
Auts2	SMC-1	0.493036	0.571	0.111	5.33019e-05	0.914288
Ehd2	SMC-1	0.504992	0.619	0.13	5.33072e-05	0.914379
Suclg1	SMC-1	0.342025	0.667	0.13	5.36721e-05	0.920637
Mydgf	SMC-1	0.381963	0.81	0.185	5.53932e-05	0.950159
Med8	SMC-1	0.34734	0.476	0.056	5.70001e-05	0.977723
Arhgef2	SMC-1	0.325173	0.476	0.056	5.70001e-05	0.977723
Runx1t1	SMC-1	0.317207	0.476	0.056	5.70001e-05	0.977723
Fgl2	SMC-1	0.428311	0.762	0.204	5.70349e-05	0.97832
Aamdc	SMC-1	0.368692	0.571	0.093	5.73469e-05	0.983671
Dnajb4	SMC-1	0.562696	0.762	0.241	5.76025e-05	0.988056
Mrpl55	SMC-1	0.563669	0.476	0.074	5.84917e-05	1
Akr1a1	SMC-1	0.706053	0.952	0.426	5.87913e-05	1
Manbal	SMC-1	0.576677	0.667	0.167	5.88699e-05	1
Pdrg1	SMC-1	0.472883	0.667	0.148	6.02896e-05	1
Zfr	SMC-1	0.380422	0.524	0.074	6.03308e-05	1
Cuedc1	SMC-1	0.357768	0.524	0.074	6.03308e-05	1
Zfpl1	SMC-1	0.273875	0.524	0.074	6.03308e-05	1
Itga5	SMC-1	0.653729	0.524	0.093	6.05378e-05	1
Ryk	SMC-1	0.500789	0.476	0.074	6.29543e-05	1
Tmem14c	SMC-1	0.639599	0.762	0.241	6.45532e-05	1
Parl	SMC-1	0.348561	0.524	0.074	6.47974e-05	1
Gna11	SMC-1	0.582163	0.571	0.111	6.51335e-05	1
Anapc16	SMC-1	0.531767	0.571	0.111	6.51335e-05	1
Smim12	SMC-1	0.469994	0.571	0.111	6.51335e-05	1
Eif4g1	SMC-1	0.329993	0.571	0.093	6.5717e-05	1
Ddah2	SMC-1	0.366211	0.81	0.204	6.64946e-05	1
Capns1	SMC-1	0.630435	1	0.63	6.74993e-05	1
Dlc1	SMC-1	0.467582	0.429	0.056	6.76949e-05	1
Cnpy2	SMC-1	0.431028	0.857	0.222	6.95512e-05	1
Bod1	SMC-1	0.540593	0.524	0.093	6.95668e-05	1
Wif1	SMC-1	0.526792	0.333	0.019	7.04025e-05	1
Ndufa2	SMC-1	0.564683	0.952	0.741	7.04622e-05	1
Plekhg3	SMC-1	0.342484	0.381	0.037	7.35787e-05	1
Mfap5	SMC-1	0.407517	0.952	0.5	7.40376e-05	1
Smim14	SMC-1	0.632154	1	0.519	7.51051e-05	1
Pgrmc1	SMC-1	0.641513	0.857	0.315	7.53817e-05	1
Mrps36	SMC-1	0.539293	0.667	0.185	7.66865e-05	1
Bmyc	SMC-1	0.513267	0.667	0.148	7.71765e-05	1
Ptprd	SMC-1	0.378413	0.333	0.019	7.72098e-05	1
Fzd7	SMC-1	0.36461	0.333	0.019	7.72098e-05	1
Trpc1	SMC-1	0.330369	0.333	0.019	7.72098e-05	1
Atp5e	SMC-1	0.568342	1	0.722	7.7817e-05	1
P4hb	SMC-1	0.762117	0.714	0.241	7.88977e-05	1
Eid1	SMC-1	0.377109	0.619	0.13	8.33702e-05	1
Tprgl	SMC-1	0.494032	0.952	0.426	8.43801e-05	1
Yae1d1	SMC-1	0.377048	0.333	0.019	8.46362e-05	1
Tmem98	SMC-1	0.363129	0.333	0.019	8.46362e-05	1
Adarb1	SMC-1	0.330531	0.333	0.019	8.46362e-05	1
Iscu	SMC-1	0.521832	0.952	0.333	8.46476e-05	1
Suds3	SMC-1	0.482964	0.524	0.093	8.5531e-05	1
Osgep	SMC-1	0.465304	0.524	0.093	8.5531e-05	1
Skp1a	SMC-1	0.507907	0.857	0.296	8.56286e-05	1
Ubxn6	SMC-1	0.415508	0.762	0.185	8.66328e-05	1
Ndufb7	SMC-1	0.502153	0.952	0.444	8.75348e-05	1
Psmb5	SMC-1	0.564247	0.905	0.352	8.91879e-05	1
Ifi27	SMC-1	0.641729	0.905	0.389	9.03273e-05	1
Tmem106b	SMC-1	0.269097	0.619	0.111	9.04127e-05	1
Ttc3	SMC-1	0.356824	0.667	0.148	9.26793e-05	1
Ttll7	SMC-1	0.385136	0.333	0.019	9.27341e-05	1
Itga3	SMC-1	0.303443	0.333	0.019	9.27341e-05	1
Nek9	SMC-1	0.410287	0.381	0.037	9.44238e-05	1
Hnrnph3	SMC-1	0.382525	0.762	0.185	9.7199e-05	1
Bckdha	SMC-1	0.447441	0.619	0.148	9.72137e-05	1
Nav2	SMC-1	0.444769	0.524	0.093	9.8034e-05	1
Rab34	SMC-1	0.487775	0.429	0.056	9.95019e-05	1
Cox6a1	SMC-1	0.568013	1	0.833	9.96755e-05	1
Tnc	SMC-1	0.453429	0.333	0.019	0.00010156	1
Bnip2	SMC-1	0.440802	0.857	0.278	0.000102049	1
Rrad	SMC-1	0.486647	0.857	0.259	0.000102942	1
Mgll	SMC-1	0.470646	0.571	0.111	0.000103122	1
Svil	SMC-1	0.356179	0.476	0.074	0.000104484	1
Ebna1bp2	SMC-1	0.374091	0.667	0.148	0.000104601	1
Dynlt3	SMC-1	0.564356	0.571	0.13	0.000106027	1
Sptan1	SMC-1	0.379759	0.762	0.185	0.000108974	1
Atp5j	SMC-1	0.517702	1	0.722	0.000109689	1
Pxmp4	SMC-1	0.377236	0.333	0.019	0.000111174	1
Gid4	SMC-1	0.349228	0.333	0.019	0.000111174	1
Tnk2	SMC-1	0.32101	0.333	0.019	0.000111174	1
Nt5c3b	SMC-1	0.290544	0.333	0.019	0.000111174	1
Inppl1	SMC-1	0.289213	0.333	0.019	0.000111174	1
Sgcd	SMC-1	0.270666	0.333	0.019	0.000111174	1
Vps4a	SMC-1	0.45947	0.476	0.074	0.000112198	1
Sept2	SMC-1	0.567174	0.571	0.13	0.000112959	1
Uba2	SMC-1	0.479127	0.762	0.204	0.000113425	1
Vdac3	SMC-1	0.291602	0.81	0.241	0.000114374	1
Msrb1	SMC-1	0.371482	1	0.481	0.000119187	1
Tcf7l2	SMC-1	0.382863	0.524	0.093	0.000120065	1
Foxp2	SMC-1	0.497803	0.476	0.074	0.000120447	1
Spats2l	SMC-1	0.385836	0.333	0.019	0.000121643	1
Fance	SMC-1	0.368165	0.333	0.019	0.000121643	1
Efnb2	SMC-1	0.332061	0.333	0.019	0.000121643	1
Vegfb	SMC-1	0.321062	0.333	0.019	0.000121643	1
P2rx5	SMC-1	0.316864	0.333	0.019	0.000121643	1
Gm17501	SMC-1	0.307834	0.333	0.019	0.000121643	1
Snhg20	SMC-1	0.292624	0.333	0.019	0.000121643	1
Sirt3	SMC-1	0.292216	0.333	0.019	0.000121643	1
Snx14	SMC-1	0.273718	0.333	0.019	0.000121643	1
Fdft1	SMC-1	0.266383	0.333	0.019	0.000121643	1
Prpf31	SMC-1	0.411355	0.524	0.093	0.000128392	1
Tmem259	SMC-1	0.29625	0.476	0.074	0.000129265	1
Egln1	SMC-1	0.340565	0.381	0.037	0.000130983	1
Degs1	SMC-1	0.472514	0.857	0.278	0.000133079	1
Eif5b	SMC-1	0.478358	0.952	0.315	0.00013316	1
Samm50	SMC-1	0.262251	0.667	0.13	0.000135924	1
Skap2	SMC-1	0.393143	0.524	0.093	0.000137261	1
Snrpn	SMC-1	0.476845	0.476	0.074	0.000138688	1
Setd8	SMC-1	0.424714	0.476	0.074	0.000138688	1
Tusc1	SMC-1	0.417772	0.381	0.037	0.000142015	1
Ak1	SMC-1	0.375948	0.381	0.037	0.000142015	1
Higd2a	SMC-1	0.557518	1	0.352	0.000142859	1
Pcbp4	SMC-1	0.383452	0.429	0.056	0.000145069	1
Plin3	SMC-1	0.375141	0.429	0.056	0.000145069	1
Dusp8	SMC-1	0.33835	0.429	0.056	0.000145069	1
Cdr2	SMC-1	0.331434	0.429	0.056	0.000145069	1
Vimp	SMC-1	0.49728	0.905	0.296	0.000145581	1
Epdr1	SMC-1	0.403551	0.524	0.093	0.000146706	1
Col6a3	SMC-1	0.302914	0.524	0.093	0.000146706	1
Fam132a	SMC-1	0.359012	0.476	0.074	0.000148757	1
Scarb2	SMC-1	0.464123	0.619	0.148	0.00014877	1
Psmc3	SMC-1	0.502386	0.905	0.352	0.00014915	1
Rps27l	SMC-1	0.508551	1	0.444	0.000152521	1
Tgfb2	SMC-1	0.436427	0.381	0.037	0.000153919	1
Klf15	SMC-1	0.297891	0.381	0.037	0.000153919	1
Mrps17	SMC-1	0.389009	0.714	0.167	0.000154626	1
Ptpn11	SMC-1	0.343189	0.429	0.056	0.000156279	1
Eif4g2	SMC-1	0.518919	0.952	0.463	0.000156306	1
Ak3	SMC-1	0.430965	0.524	0.093	0.000156759	1
Sel1l	SMC-1	0.326706	0.524	0.093	0.000156759	1
Mettl7a1	SMC-1	0.427502	0.476	0.074	0.00015951	1
Psmd7	SMC-1	0.560566	0.81	0.296	0.000159875	1
Eif1b	SMC-1	0.403497	0.714	0.167	0.000163726	1
Gng11	SMC-1	0.300095	0.619	0.13	0.000164746	1
Rbm7	SMC-1	0.296697	0.619	0.13	0.000164746	1
Uqcc3	SMC-1	0.276357	0.619	0.13	0.000164746	1
Vdac1	SMC-1	0.547444	0.81	0.278	0.000166104	1
Rab3a	SMC-1	0.356926	0.381	0.037	0.000166757	1
Alcam	SMC-1	0.307876	0.381	0.037	0.000166757	1
Gkap1	SMC-1	0.298467	0.381	0.037	0.000166757	1
R3hdm2	SMC-1	0.391675	0.429	0.056	0.000168301	1
Lrrfip2	SMC-1	0.364813	0.429	0.056	0.000168301	1
Fam136a	SMC-1	0.36099	0.429	0.056	0.000168301	1
Jkamp	SMC-1	0.365025	0.476	0.074	0.000170992	1
Dtx3	SMC-1	0.333858	0.476	0.074	0.000170992	1
Txndc5	SMC-1	0.342538	0.571	0.111	0.000171893	1
Ndufb2	SMC-1	0.537831	0.952	0.407	0.00017231	1
Itgb3	SMC-1	0.320813	0.381	0.037	0.000180598	1
Trp53rka	SMC-1	0.294777	0.381	0.037	0.000180598	1
Nkiras2	SMC-1	0.267771	0.381	0.037	0.000180598	1
Apbb1	SMC-1	0.352704	0.429	0.056	0.000181188	1
Sbf2	SMC-1	0.29314	0.429	0.056	0.000181188	1
Oaz2	SMC-1	0.611921	0.714	0.222	0.000181721	1
Gtf2a2	SMC-1	0.439215	0.762	0.241	0.000184085	1
Commd3	SMC-1	0.469083	0.81	0.241	0.000185529	1
Col6a2	SMC-1	0.442322	0.714	0.185	0.000188126	1
Anxa11	SMC-1	0.540053	0.762	0.241	0.000194189	1
Btd	SMC-1	0.333035	0.429	0.056	0.000195	1
Gfm1	SMC-1	0.321397	0.429	0.056	0.000195	1
1110059E24Rik	SMC-1	0.308203	0.381	0.037	0.000195513	1
Mfhas1	SMC-1	0.289827	0.381	0.037	0.000195513	1
Nomo1	SMC-1	0.272458	0.381	0.037	0.000195513	1
1110012L19Rik	SMC-1	0.272259	0.381	0.037	0.000195513	1
Uso1	SMC-1	0.263714	0.381	0.037	0.000195513	1
Fbxo32	SMC-1	0.257452	0.381	0.037	0.000195513	1
Ngrn	SMC-1	0.329014	0.476	0.074	0.000196327	1
Cwc15	SMC-1	0.37656	0.905	0.259	0.000196695	1
Ppp1r12c	SMC-1	0.286097	0.619	0.13	0.000197468	1
Dlgap4	SMC-1	0.315855	0.619	0.148	0.000200336	1
Gcsh	SMC-1	0.318615	0.524	0.093	0.000203827	1
Vamp2	SMC-1	0.428479	0.619	0.148	0.000212487	1
Tpst1	SMC-1	0.51663	0.524	0.111	0.000221149	1
Zwint	SMC-1	0.435714	0.524	0.111	0.000221149	1
Rabac1	SMC-1	0.580112	1	0.667	0.000224805	1
Tmem140	SMC-1	0.3534	0.476	0.074	0.000225158	1
Pfkl	SMC-1	0.308845	0.429	0.056	0.000225641	1
Tcf7l1	SMC-1	0.308107	0.429	0.056	0.000225641	1
Mrps18b	SMC-1	0.297038	0.429	0.056	0.000225641	1
Ppia	SMC-1	0.422832	1	1	0.000226504	1
Rhob	SMC-1	0.478174	0.952	0.352	0.000234709	1
Smim19	SMC-1	0.350649	0.619	0.13	0.000236226	1
Efemp2	SMC-1	0.397916	0.571	0.13	0.000237291	1
Krit1	SMC-1	0.486056	0.619	0.148	0.000238895	1
Phb	SMC-1	0.409974	0.667	0.167	0.000242097	1
Mtus1	SMC-1	0.346409	0.429	0.056	0.000242605	1
Mesdc2	SMC-1	0.361217	0.524	0.093	0.00024752	1
Mrpl41	SMC-1	0.275118	0.524	0.093	0.00024752	1
Cisd3	SMC-1	0.359235	0.571	0.111	0.000249685	1
H2afv	SMC-1	0.43837	0.905	0.333	0.000249859	1
Tmem242	SMC-1	0.383494	0.524	0.111	0.000250882	1
Ergic1	SMC-1	0.375526	0.524	0.111	0.000250882	1
Sumo2	SMC-1	0.465829	1	0.611	0.000255247	1
Eml2	SMC-1	0.310685	0.476	0.074	0.000257928	1
Cetn3	SMC-1	0.544849	0.81	0.278	0.000264509	1
Cers5	SMC-1	0.473866	0.524	0.13	0.000265496	1
Grn	SMC-1	0.367701	0.762	0.241	0.000266622	1
Polr2c	SMC-1	0.48573	0.714	0.241	0.0002778	1
Crtap	SMC-1	0.365826	0.476	0.093	0.000281806	1
Tvp23b	SMC-1	0.34664	0.571	0.111	0.000282241	1
Wbp5	SMC-1	0.694413	0.857	0.389	0.000285242	1
Clpp	SMC-1	0.373515	0.667	0.167	0.000286593	1
C1d	SMC-1	0.304551	0.714	0.185	0.00029242	1
Comt	SMC-1	0.441716	0.81	0.241	0.000296873	1
Mpc1	SMC-1	0.570553	0.952	0.444	0.000298283	1
Hmg20b	SMC-1	0.363405	0.619	0.148	0.000301203	1
Vdac2	SMC-1	0.543881	0.952	0.407	0.000308026	1
Pofut2	SMC-1	0.408155	0.762	0.222	0.00030858	1
Cltc	SMC-1	0.524266	0.762	0.259	0.000312529	1
Uchl1	SMC-1	0.656303	0.429	0.074	0.000312731	1
Smpd1	SMC-1	0.415082	0.429	0.074	0.000312731	1
Ap1m1	SMC-1	0.260806	0.476	0.074	0.000315563	1
Zfand3	SMC-1	0.403422	0.571	0.13	0.000320204	1
Hagh	SMC-1	0.307771	0.571	0.13	0.000320204	1
Camta1	SMC-1	0.346633	0.667	0.167	0.000320397	1
Ppfibp1	SMC-1	0.345774	0.333	0.037	0.000336499	1
Rwdd1	SMC-1	0.30896	0.857	0.259	0.000340586	1
Pdlim4	SMC-1	0.484489	0.476	0.093	0.000342539	1
Guk1	SMC-1	0.354892	0.714	0.185	0.000343954	1
Sdc2	SMC-1	0.345577	0.714	0.185	0.000343954	1
Rnf187	SMC-1	0.477858	0.905	0.352	0.000345384	1
Tomm7	SMC-1	0.608087	0.952	0.556	0.000347247	1
Mir143hg	SMC-1	0.457653	0.286	0.019	0.000347252	1
Yap1	SMC-1	0.309288	0.286	0.019	0.000347252	1
Micall1	SMC-1	0.262555	0.286	0.019	0.000347252	1
Anxa5	SMC-1	0.495883	0.952	0.407	0.000355017	1
Sumo3	SMC-1	0.257097	0.619	0.148	0.000357594	1
Psmc1	SMC-1	0.356044	0.571	0.13	0.000360411	1
Kctd10	SMC-1	0.405549	0.762	0.222	0.000360788	1
Osbpl1a	SMC-1	0.428475	0.381	0.056	0.000361536	1
Snrpd3	SMC-1	0.395137	0.714	0.222	0.000364431	1
Etfb	SMC-1	0.461303	0.667	0.185	0.000377246	1
Ndst1	SMC-1	0.3097	0.286	0.019	0.000379634	1
Eif1ax	SMC-1	0.509002	0.762	0.278	0.00038096	1
Pbx1	SMC-1	0.409063	0.571	0.13	0.000382242	1
Dgcr6	SMC-1	0.250287	0.571	0.13	0.000382242	1
Prdx1	SMC-1	0.528428	1	0.796	0.000383154	1
Spns1	SMC-1	0.321992	0.429	0.074	0.000383983	1
BC004004	SMC-1	0.296884	0.476	0.093	0.000389612	1
Camk2d	SMC-1	0.403733	0.81	0.259	0.000390637	1
Itpa	SMC-1	0.442518	0.333	0.037	0.000394649	1
Ctsf	SMC-1	0.338905	0.429	0.074	0.000410926	1
Rbms2	SMC-1	0.36217	0.524	0.111	0.000411484	1
Csdc2	SMC-1	0.378859	0.286	0.019	0.000414821	1
Pxdn	SMC-1	0.262162	0.286	0.019	0.000414821	1
Synpo	SMC-1	0.401896	0.476	0.093	0.000415353	1
Tacc2	SMC-1	0.280646	0.476	0.093	0.000415353	1
Snrpb	SMC-1	0.423523	1	0.537	0.000416914	1
Acadvl	SMC-1	0.399737	0.619	0.167	0.000419293	1
Rab13	SMC-1	0.327995	0.333	0.037	0.000427127	1
Anapc7	SMC-1	0.516204	0.524	0.13	0.000430238	1
App	SMC-1	0.516082	0.81	0.259	0.000431687	1
Cox6b1	SMC-1	0.507655	1	0.759	0.000432221	1
Pigp	SMC-1	0.345541	0.81	0.222	0.000434913	1
Eci2	SMC-1	0.417306	0.524	0.111	0.000437255	1
Mtdh	SMC-1	0.409376	0.857	0.296	0.000439303	1
Fkbp10	SMC-1	0.417141	0.429	0.074	0.000439626	1
Stx7	SMC-1	0.395682	0.476	0.093	0.000442676	1
Ndufs3	SMC-1	0.366758	0.714	0.185	0.000449122	1
Atp2b4	SMC-1	0.549983	0.714	0.204	0.000450766	1
Gipc2	SMC-1	0.363137	0.286	0.019	0.000453036	1
Thap7	SMC-1	0.328727	0.286	0.019	0.000453036	1
Tead3	SMC-1	0.318236	0.286	0.019	0.000453036	1
Dnajb5	SMC-1	0.314494	0.286	0.019	0.000453036	1
Smad6	SMC-1	0.289629	0.286	0.019	0.000453036	1
Taok2	SMC-1	0.267682	0.286	0.019	0.000453036	1
Klhdc8b	SMC-1	0.250679	0.286	0.019	0.000453036	1
Myadm	SMC-1	0.351443	0.571	0.13	0.000455375	1
Golgb1	SMC-1	0.46873	0.762	0.241	0.000469185	1
2310036O22Rik	SMC-1	0.451689	0.857	0.315	0.000469767	1
Timm13	SMC-1	0.42145	1	0.389	0.000469771	1
Fastk	SMC-1	0.381079	0.429	0.074	0.000470189	1
Kidins220	SMC-1	0.351657	0.429	0.074	0.000470189	1
Becn1	SMC-1	0.364801	0.476	0.093	0.000471669	1
Txndc15	SMC-1	0.293031	0.571	0.13	0.000482523	1
Sh3pxd2b	SMC-1	0.386627	0.286	0.019	0.000494516	1
Kcnh2	SMC-1	0.368084	0.286	0.019	0.000494516	1
Ppp2cb	SMC-1	0.355519	0.286	0.019	0.000494516	1
Nudt16	SMC-1	0.321089	0.286	0.019	0.000494516	1
Sgca	SMC-1	0.31342	0.286	0.019	0.000494516	1
Chmp1a	SMC-1	0.308189	0.286	0.019	0.000494516	1
Scarf2	SMC-1	0.298842	0.286	0.019	0.000494516	1
Tmem218	SMC-1	0.296194	0.286	0.019	0.000494516	1
Vstm2b	SMC-1	0.292329	0.286	0.019	0.000494516	1
Dtna	SMC-1	0.283304	0.286	0.019	0.000494516	1
Ghr	SMC-1	0.283205	0.286	0.019	0.000494516	1
Pomgnt2	SMC-1	0.274517	0.286	0.019	0.000494516	1
Lrrc75a	SMC-1	0.250178	0.286	0.019	0.000494516	1
Mrpl18	SMC-1	0.397265	0.714	0.222	0.000497372	1
Hint1	SMC-1	0.444967	0.952	0.685	0.000498726	1
Nit1	SMC-1	0.308323	0.333	0.037	0.0004997	1
Ttc7b	SMC-1	0.294404	0.333	0.037	0.0004997	1
Pkd2	SMC-1	0.28601	0.333	0.037	0.0004997	1
Glrx3	SMC-1	0.390544	0.81	0.259	0.000500871	1
Grhpr	SMC-1	0.409232	0.429	0.074	0.000502725	1
Txn2	SMC-1	0.359562	0.952	0.315	0.00050335	1
Ptprs	SMC-1	0.391893	0.524	0.13	0.000513629	1
Cyc1	SMC-1	0.285017	0.762	0.222	0.000516414	1
Zfp580	SMC-1	0.397477	0.381	0.056	0.000518912	1
Epn2	SMC-1	0.34453	0.381	0.056	0.000518912	1
Selenbp1	SMC-1	0.336831	0.381	0.056	0.000518912	1
Tmem263	SMC-1	0.336143	0.381	0.056	0.000518912	1
0610009B22Rik	SMC-1	0.312894	0.381	0.056	0.000518912	1
Fnta	SMC-1	0.525857	0.667	0.222	0.000526807	1
Wdr1	SMC-1	0.594992	0.714	0.259	0.000531956	1
Armc1	SMC-1	0.335854	0.429	0.074	0.00053735	1
Ercc1	SMC-1	0.292158	0.429	0.074	0.00053735	1
Prdx3	SMC-1	0.447799	0.619	0.185	0.000538286	1
Ubxn1	SMC-1	0.547683	0.762	0.278	0.000539217	1
Ckap5	SMC-1	0.337562	0.286	0.019	0.000539516	1
Gm13861	SMC-1	0.319033	0.286	0.019	0.000539516	1
Bdp1	SMC-1	0.297274	0.286	0.019	0.000539516	1
Slc4a3	SMC-1	0.277082	0.286	0.019	0.000539516	1
Pygb	SMC-1	0.276298	0.286	0.019	0.000539516	1
Rusc2	SMC-1	0.263186	0.286	0.019	0.000539516	1
Slc25a1	SMC-1	0.261984	0.286	0.019	0.000539516	1
Loxl3	SMC-1	0.259229	0.286	0.019	0.000539516	1
Golt1b	SMC-1	0.330219	0.333	0.037	0.000540154	1
Mrgprf	SMC-1	0.312311	0.333	0.037	0.000540154	1
Mrpl3	SMC-1	0.304184	0.333	0.037	0.000540154	1
Wipi1	SMC-1	0.277656	0.333	0.037	0.000540154	1
Nfib	SMC-1	0.313487	0.619	0.167	0.000551736	1
Fam188a	SMC-1	0.336762	0.381	0.056	0.000557224	1
Vapb	SMC-1	0.437677	0.667	0.204	0.000568735	1
Mrps26	SMC-1	0.368068	0.476	0.093	0.000569627	1
Sun2	SMC-1	0.407994	0.571	0.13	0.000573293	1
Tomm40	SMC-1	0.335957	0.429	0.074	0.000574187	1
Anln	SMC-1	0.369308	0.333	0.037	0.000583643	1
Asap2	SMC-1	0.333295	0.333	0.037	0.000583643	1
Ddb1	SMC-1	0.316471	0.333	0.037	0.000583643	1
Mtch1	SMC-1	0.380327	0.81	0.296	0.000587497	1
Chst12	SMC-1	0.380959	0.524	0.111	0.000590276	1
Akt1s1	SMC-1	0.357321	0.524	0.111	0.000590276	1
Tmem38b	SMC-1	0.511644	0.571	0.148	0.000594396	1
Mbd3	SMC-1	0.427722	0.571	0.148	0.000594396	1
Phactr1	SMC-1	0.418572	0.381	0.056	0.000598159	1
Zfp637	SMC-1	0.383225	0.381	0.056	0.000598159	1
Phax	SMC-1	0.370739	0.381	0.056	0.000598159	1
Inafm1	SMC-1	0.363513	0.381	0.056	0.000598159	1
Ebpl	SMC-1	0.304558	0.381	0.056	0.000598159	1
Pkdcc	SMC-1	0.276321	0.381	0.056	0.000598159	1
Snf8	SMC-1	0.40211	0.762	0.241	0.000602482	1
Otud1	SMC-1	0.306124	0.476	0.093	0.000606283	1
Bphl	SMC-1	0.254169	0.429	0.074	0.000613364	1
Psma1	SMC-1	0.468311	0.81	0.315	0.000614864	1
Adamts1	SMC-1	0.473963	0.571	0.148	0.000628525	1
Ncbp2	SMC-1	0.251084	0.333	0.037	0.000630373	1
Imp3	SMC-1	0.438863	0.905	0.352	0.000637542	1
Tsen15	SMC-1	0.312466	0.381	0.056	0.000641878	1
Omd	SMC-1	0.273839	0.381	0.056	0.000641878	1
Akr7a5	SMC-1	0.573205	0.429	0.093	0.000646733	1
Trp53i13	SMC-1	0.368392	0.429	0.074	0.000655017	1
Rab12	SMC-1	0.350234	0.429	0.074	0.000655017	1
Atp5j2	SMC-1	0.403665	1	0.722	0.000659086	1
Kdelr1	SMC-1	0.498512	0.857	0.352	0.00066635	1
Ube2m	SMC-1	0.475968	0.476	0.111	0.000670723	1
2510039O18Rik	SMC-1	0.27213	0.333	0.037	0.000680565	1
Smpd2	SMC-1	0.265683	0.333	0.037	0.000680565	1
Trappc2	SMC-1	0.251143	0.333	0.037	0.000680565	1
Plxdc2	SMC-1	0.315541	0.667	0.167	0.000683996	1
Rnf181	SMC-1	0.361825	0.476	0.093	0.000686269	1
Fndc3b	SMC-1	0.325517	0.476	0.093	0.000686269	1
Rangrf	SMC-1	0.275945	0.381	0.056	0.000688554	1
Stau1	SMC-1	0.252808	0.381	0.056	0.000688554	1
Gatad2b	SMC-1	0.336626	0.524	0.111	0.000704654	1
Chchd2	SMC-1	0.435236	1	0.796	0.00070922	1
Ginm1	SMC-1	0.264076	0.857	0.259	0.000709639	1
Ndufb6	SMC-1	0.496137	0.81	0.296	0.000710902	1
Zmat5	SMC-1	0.349298	0.667	0.185	0.000713069	1
Ano6	SMC-1	0.309488	0.476	0.093	0.000729842	1
Top2b	SMC-1	0.28982	0.476	0.093	0.000729842	1
Prkab2	SMC-1	0.321868	0.333	0.037	0.000734451	1
Hoxb6	SMC-1	0.309886	0.333	0.037	0.000734451	1
Inafm2	SMC-1	0.29392	0.333	0.037	0.000734451	1
Myo9b	SMC-1	0.254833	0.333	0.037	0.000734451	1
Prkag1	SMC-1	0.333785	0.619	0.148	0.000736023	1
Clstn1	SMC-1	0.290814	0.381	0.056	0.000738369	1
Ctnnb1	SMC-1	0.417136	0.905	0.333	0.000747775	1
Arpc5l	SMC-1	0.271541	0.667	0.167	0.000759869	1
Pithd1	SMC-1	0.270598	0.476	0.093	0.000775974	1
Trappc3	SMC-1	0.415757	0.571	0.148	0.000784095	1
Colgalt1	SMC-1	0.386946	0.571	0.148	0.000784095	1
Pde5a	SMC-1	0.345356	0.381	0.056	0.000791514	1
Dcxr	SMC-1	0.283602	0.381	0.056	0.000791514	1
Med15	SMC-1	0.25148	0.333	0.037	0.000792278	1
Nop10	SMC-1	0.525834	0.952	0.519	0.000797865	1
Ptp4a3	SMC-1	0.498823	0.524	0.13	0.000815376	1
Gga2	SMC-1	0.346883	0.476	0.093	0.0008248	1
Gpc6	SMC-1	0.282373	0.476	0.093	0.0008248	1
A430005L14Rik	SMC-1	0.275035	0.476	0.093	0.0008248	1
Cxx1a	SMC-1	0.339958	0.619	0.167	0.000847031	1
Fh1	SMC-1	0.326901	0.381	0.056	0.000848192	1
Keap1	SMC-1	0.316107	0.381	0.056	0.000848192	1
D17Wsu92e	SMC-1	0.293578	0.381	0.056	0.000848192	1
Zfp467	SMC-1	0.280096	0.381	0.056	0.000848192	1
Rraga	SMC-1	0.344314	0.524	0.13	0.000862959	1
Morf4l2	SMC-1	0.427316	0.857	0.296	0.000894481	1
Polr2l	SMC-1	0.386836	0.81	0.278	0.000899086	1
Mthfd2	SMC-1	0.471066	0.476	0.111	0.000903664	1
Suclg2	SMC-1	0.2802	0.381	0.056	0.000908614	1
Ndufb11	SMC-1	0.51907	0.905	0.519	0.000917891	1
Mrps15	SMC-1	0.343625	0.571	0.148	0.00092346	1
Sec61a1	SMC-1	0.296113	0.524	0.111	0.000942025	1
Nudt18	SMC-1	0.308189	0.429	0.093	0.000942811	1
Sypl	SMC-1	0.452726	0.714	0.222	0.000954536	1
Coq2	SMC-1	0.263334	0.429	0.074	0.000965416	1
Mtg2	SMC-1	0.261555	0.381	0.056	0.000973005	1
Fbxo3	SMC-1	0.257894	0.381	0.056	0.000973005	1
1810037I17Rik	SMC-1	0.51978	0.952	0.481	0.0010082	1
Sdf2	SMC-1	0.361901	0.81	0.278	0.00103424	1
Ssr3	SMC-1	0.342464	0.714	0.204	0.00106708	1
Gadd45g	SMC-1	0.642449	0.905	0.426	0.00110228	1
Rpl10	SMC-1	0.317007	1	0.963	0.00110361	1
Yipf3	SMC-1	0.446767	0.667	0.222	0.00112074	1
Mrpl27	SMC-1	0.383261	0.476	0.111	0.00114179	1
Ndufa12	SMC-1	0.480108	0.857	0.37	0.00114759	1
Tmem165	SMC-1	0.402205	0.524	0.13	0.00120687	1
Mcee	SMC-1	0.299199	0.524	0.13	0.00120687	1
Tceal8	SMC-1	0.385324	0.476	0.111	0.00120978	1
Ube2e1	SMC-1	0.394314	0.81	0.296	0.00124053	1
Emc8	SMC-1	0.412747	0.524	0.13	0.00127523	1
Aup1	SMC-1	0.357789	0.524	0.13	0.00127523	1
Nptn	SMC-1	0.345192	0.714	0.241	0.00130947	1
Nsfl1c	SMC-1	0.295049	0.571	0.148	0.00134253	1
Pdzd11	SMC-1	0.413709	0.333	0.056	0.00134839	1
Atp6v1g1	SMC-1	0.407791	0.952	0.593	0.00136047	1
Col15a1	SMC-1	0.380726	0.429	0.093	0.00136051	1
Ndufs2	SMC-1	0.370494	0.667	0.241	0.00137155	1
Swi5	SMC-1	0.52352	1	0.556	0.0013867	1
Ahsa1	SMC-1	0.499359	0.714	0.278	0.00141496	1
1110004F10Rik	SMC-1	0.403795	0.667	0.222	0.00142841	1
Rab1a	SMC-1	0.391411	0.905	0.352	0.00142913	1
Mrpl42	SMC-1	0.348712	0.714	0.222	0.00147291	1
Polr2i	SMC-1	0.316946	0.571	0.148	0.00149112	1
Btf3l4	SMC-1	0.380858	0.571	0.167	0.00150048	1
Mrps28	SMC-1	0.435127	0.381	0.074	0.00152042	1
Haus8	SMC-1	0.358265	0.476	0.111	0.00152083	1
Nfil3	SMC-1	0.477976	0.476	0.13	0.0015218	1
Mageh1	SMC-1	0.403733	0.333	0.056	0.00154799	1
Ift27	SMC-1	0.330579	0.333	0.056	0.00154799	1
Ide	SMC-1	0.266691	0.333	0.056	0.00154799	1
Smdt1	SMC-1	0.359515	0.952	0.5	0.00156116	1
Pon2	SMC-1	0.374585	0.714	0.259	0.00160658	1
Idh3a	SMC-1	0.326154	0.381	0.074	0.00162007	1
Bsg	SMC-1	0.346954	1	0.63	0.00162704	1
St13	SMC-1	0.341344	0.905	0.315	0.00163152	1
Serpine1	SMC-1	0.780203	0.429	0.111	0.00163218	1
Fam174a	SMC-1	0.298285	0.81	0.278	0.00163235	1
Bag1	SMC-1	0.424303	0.952	0.519	0.0016434	1
Elovl1	SMC-1	0.374687	0.667	0.222	0.00164863	1
Slc25a3	SMC-1	0.308467	1	0.722	0.00165849	1
Flot1	SMC-1	0.424529	0.524	0.148	0.00167344	1
Cldnd1	SMC-1	0.364538	0.524	0.148	0.00167344	1
Smarcb1	SMC-1	0.348049	0.524	0.13	0.00167379	1
Ccs	SMC-1	0.326871	0.524	0.13	0.00167379	1
Ndufs6	SMC-1	0.494687	0.857	0.389	0.00168719	1
Nucb1	SMC-1	0.291304	0.762	0.259	0.00169944	1
Eva1c	SMC-1	0.340947	0.286	0.037	0.00170049	1
Npepl1	SMC-1	0.336595	0.429	0.093	0.00172758	1
Snapc5	SMC-1	0.325295	0.619	0.185	0.00175655	1
Atp5g3	SMC-1	0.561602	0.857	0.481	0.00176477	1
Prpsap1	SMC-1	0.289385	0.524	0.13	0.00176612	1
Hbegf	SMC-1	0.458997	0.333	0.056	0.00177449	1
Pdgfd	SMC-1	0.310718	0.333	0.056	0.00177449	1
Galt	SMC-1	0.268231	0.333	0.056	0.00177449	1
Reep5	SMC-1	0.440221	0.905	0.537	0.00178457	1
Ndufs7	SMC-1	0.488526	0.857	0.426	0.0017934	1
Dpm3	SMC-1	0.39394	0.952	0.426	0.00180414	1
Ehbp1l1	SMC-1	0.322074	0.429	0.093	0.0018326	1
Bbx	SMC-1	0.309806	0.429	0.093	0.0018326	1
Dut	SMC-1	0.277598	0.429	0.093	0.0018326	1
Kif1b	SMC-1	0.305333	0.381	0.074	0.00183763	1
Ap2m1	SMC-1	0.317888	0.952	0.444	0.00183967	1
Myeov2	SMC-1	0.522571	1	0.556	0.00184932	1
Tpd52l2	SMC-1	0.357994	0.762	0.296	0.001866	1
Glt8d1	SMC-1	0.343525	0.333	0.056	0.00189882	1
Sec24d	SMC-1	0.336999	0.333	0.056	0.00189882	1
AI838599	SMC-1	0.282764	0.333	0.056	0.00189882	1
Acat1	SMC-1	0.352984	0.571	0.185	0.00192047	1
Pgp	SMC-1	0.282144	0.571	0.167	0.00193475	1
Vcp	SMC-1	0.36651	0.857	0.333	0.00193979	1
Itfg1	SMC-1	0.343046	0.381	0.074	0.0019562	1
Thap3	SMC-1	0.336294	0.381	0.074	0.0019562	1
Pdgfrb	SMC-1	0.309664	0.381	0.074	0.0019562	1
Park7	SMC-1	0.442714	0.952	0.574	0.00196531	1
Fads3	SMC-1	0.361524	0.286	0.037	0.00197443	1
Usp4	SMC-1	0.314579	0.286	0.037	0.00197443	1
Polr3k	SMC-1	0.313934	0.286	0.037	0.00197443	1
Nav1	SMC-1	0.299693	0.286	0.037	0.00197443	1
Cryzl1	SMC-1	0.270819	0.286	0.037	0.00197443	1
Mut	SMC-1	0.257017	0.286	0.037	0.00197443	1
Ndufb4	SMC-1	0.349937	0.905	0.333	0.00198065	1
Ergic3	SMC-1	0.339288	0.81	0.296	0.00202567	1
Actb	SMC-1	0.327118	1	0.981	0.00203096	1
Txndc12	SMC-1	0.290927	0.333	0.056	0.0020311	1
Rasgrp2	SMC-1	0.289362	0.619	0.204	0.00203386	1
2300009A05Rik	SMC-1	0.28767	0.429	0.093	0.00206043	1
U2af2	SMC-1	0.25781	0.429	0.093	0.00206043	1
Aip	SMC-1	0.422664	0.667	0.241	0.00209134	1
Myl12a	SMC-1	0.38349	1	0.852	0.00210006	1
Gde1	SMC-1	0.385544	0.857	0.333	0.0021132	1
Ank2	SMC-1	0.334699	0.286	0.037	0.00212608	1
Lama5	SMC-1	0.272341	0.286	0.037	0.00212608	1
Gipc1	SMC-1	0.275751	0.333	0.056	0.00217179	1
Eif3i	SMC-1	0.365907	0.905	0.426	0.00217201	1
Ggh	SMC-1	0.395154	0.524	0.148	0.00217253	1
Shc1	SMC-1	0.337459	0.381	0.074	0.00221465	1
Lrpap1	SMC-1	0.320569	0.619	0.185	0.00224069	1
Tacc1	SMC-1	0.25639	0.476	0.111	0.00224774	1
Mrps16	SMC-1	0.322693	0.571	0.167	0.00224793	1
Kat8	SMC-1	0.306229	0.286	0.037	0.00228835	1
Myo1d	SMC-1	0.288184	0.286	0.037	0.00228835	1
Fuom	SMC-1	0.286006	0.286	0.037	0.00228835	1
Ndufa7	SMC-1	0.449059	1	0.611	0.00230031	1
U2surp	SMC-1	0.252259	0.524	0.13	0.00230206	1
Sulf2	SMC-1	0.365107	0.429	0.093	0.00231399	1
Hspb11	SMC-1	0.254617	0.429	0.093	0.00231399	1
Plod2	SMC-1	0.311393	0.333	0.056	0.00232137	1
Srp68	SMC-1	0.291732	0.333	0.056	0.00232137	1
Evi5	SMC-1	0.272103	0.333	0.056	0.00232137	1
Ssr1	SMC-1	0.317224	0.619	0.185	0.00235111	1
Pja2	SMC-1	0.393299	0.476	0.13	0.00235212	1
Cox8a	SMC-1	0.354871	1	0.907	0.00237444	1
1110001J03Rik	SMC-1	0.381035	0.571	0.185	0.00245426	1
Gja1	SMC-1	0.36816	0.286	0.037	0.00246188	1
Smim5	SMC-1	0.354206	0.286	0.037	0.00246188	1
Tmem147	SMC-1	0.301959	0.857	0.278	0.00246209	1
Figf	SMC-1	0.420798	0.333	0.056	0.00248033	1
BC003331	SMC-1	0.250718	0.381	0.074	0.00250407	1
Paip2	SMC-1	0.410991	0.952	0.481	0.00252112	1
Gapdh	SMC-1	0.352201	1	0.796	0.00253112	1
Cuedc2	SMC-1	0.298382	0.571	0.167	0.00260694	1
Klhdc2	SMC-1	0.286975	0.571	0.167	0.00260694	1
Ndufv2	SMC-1	0.341445	0.667	0.241	0.00262745	1
Nicn1	SMC-1	0.301279	0.286	0.037	0.00264739	1
Gjc1	SMC-1	0.254953	0.286	0.037	0.00264739	1
Gpr180	SMC-1	0.296292	0.381	0.074	0.00266139	1
Mgst3	SMC-1	0.337566	0.524	0.148	0.00266631	1
Thoc7	SMC-1	0.390272	0.714	0.241	0.00273129	1
mt-Nd5	SMC-1	0.348208	0.905	0.389	0.00275363	1
Arhgef12	SMC-1	0.329921	0.476	0.13	0.00275832	1
Mbnl2	SMC-1	0.327974	0.81	0.333	0.00277711	1
Nf2	SMC-1	0.264174	0.333	0.056	0.00282849	1
Pros1	SMC-1	0.258709	0.333	0.056	0.00282849	1
D2Wsu81e	SMC-1	0.267313	0.286	0.037	0.00284559	1
Ino80e	SMC-1	0.259884	0.286	0.037	0.00284559	1
Nr1d1	SMC-1	0.253348	0.286	0.037	0.00284559	1
Maf1	SMC-1	0.294677	0.667	0.241	0.00287505	1
Ndufc2	SMC-1	0.362522	0.857	0.352	0.00294966	1
Emp3	SMC-1	0.381133	1	0.519	0.00296701	1
2700060E02Rik	SMC-1	0.429703	0.905	0.537	0.00300896	1
Atf5	SMC-1	0.461375	0.429	0.111	0.00303375	1
Med21	SMC-1	0.351023	0.476	0.13	0.00306369	1
Cox19	SMC-1	0.267733	0.476	0.13	0.00306369	1
Cox5b	SMC-1	0.502581	0.905	0.593	0.00310195	1
Tmsb4x	SMC-1	0.289821	1	1	0.00311791	1
Cope	SMC-1	0.328995	0.905	0.407	0.00312471	1
Romo1	SMC-1	0.377242	0.905	0.444	0.00312823	1
Mpnd	SMC-1	0.308462	0.667	0.222	0.00315073	1
Nucks1	SMC-1	0.405979	0.429	0.111	0.00320452	1
Cops6	SMC-1	0.369328	0.667	0.222	0.00329548	1
Asph	SMC-1	0.310544	0.667	0.222	0.00329548	1
Dohh	SMC-1	0.278627	0.476	0.13	0.0033996	1
Atp5o	SMC-1	0.390899	0.857	0.426	0.00345322	1
Timm10b	SMC-1	0.288236	0.762	0.241	0.00350837	1
Ypel3	SMC-1	0.397253	0.81	0.444	0.00352258	1
Trip6	SMC-1	0.281282	0.381	0.093	0.00354761	1
Psma6	SMC-1	0.34369	0.762	0.296	0.00356487	1
Coro1b	SMC-1	0.296906	0.476	0.13	0.00357983	1
Ppm1a	SMC-1	0.28862	0.524	0.148	0.00360116	1
Mrpl20	SMC-1	0.374621	0.762	0.315	0.00360271	1
Polr2f	SMC-1	0.33952	0.857	0.333	0.00363309	1
Smim7	SMC-1	0.346519	0.714	0.278	0.00375062	1
Ppic	SMC-1	0.315041	0.524	0.148	0.00378322	1
Fkbp7	SMC-1	0.300516	0.667	0.222	0.00393705	1
Copg1	SMC-1	0.31609	0.429	0.111	0.00397872	1
Lamtor2	SMC-1	0.302299	0.81	0.333	0.00402635	1
Ik	SMC-1	0.322827	0.571	0.185	0.00413628	1
Ctsd	SMC-1	0.314215	1	0.648	0.0042209	1
Smim11	SMC-1	0.357727	0.667	0.259	0.00422879	1
Yipf4	SMC-1	0.274288	0.762	0.278	0.00433204	1
Slc29a1	SMC-1	0.424307	0.619	0.222	0.00439522	1
Ctsa	SMC-1	0.285117	0.619	0.222	0.00439522	1
Chd3	SMC-1	0.303195	0.667	0.259	0.00441359	1
Timm8b	SMC-1	0.301109	0.762	0.278	0.00451552	1
Surf1	SMC-1	0.263664	0.476	0.13	0.00461823	1
Rtn3	SMC-1	0.350545	0.857	0.333	0.00462566	1
Psmc5	SMC-1	0.340499	0.714	0.259	0.00462811	1
Tmem261	SMC-1	0.268435	0.429	0.111	0.00466686	1
BC031181	SMC-1	0.295792	0.905	0.5	0.00470896	1
Ogt	SMC-1	0.290817	0.571	0.185	0.00474915	1
Map2k2	SMC-1	0.33759	0.714	0.278	0.00482557	1
Emc4	SMC-1	0.252415	0.619	0.204	0.00488558	1
Dda1	SMC-1	0.390649	0.476	0.148	0.0049247	1
Cox7b	SMC-1	0.274612	1	0.444	0.00493524	1
Ndufa3	SMC-1	0.318247	0.952	0.611	0.00497617	1
Fbxo6	SMC-1	0.403618	0.429	0.13	0.00498012	1
Mocs2	SMC-1	0.266615	0.476	0.13	0.00510496	1
Ube2r2	SMC-1	0.392097	0.619	0.241	0.00511353	1
Pdlim2	SMC-1	0.290153	0.667	0.222	0.00511353	1
Ddt	SMC-1	0.273058	0.524	0.167	0.00515219	1
Cttn	SMC-1	0.303134	0.429	0.111	0.00518369	1
Naa50	SMC-1	0.257575	0.571	0.185	0.00520222	1
Polr2m	SMC-1	0.30259	0.714	0.259	0.00524675	1
Yipf5	SMC-1	0.370442	0.381	0.093	0.00526111	1
Antxr1	SMC-1	0.27944	0.381	0.093	0.00526111	1
Med25	SMC-1	0.283046	0.333	0.074	0.00526979	1
Ndufb3	SMC-1	0.425999	0.905	0.481	0.00532251	1
Slain2	SMC-1	0.297815	0.476	0.13	0.00536531	1
Cnn2	SMC-1	0.357584	0.905	0.444	0.00538853	1
Gstp1	SMC-1	0.357236	0.905	0.444	0.00538853	1
Med28	SMC-1	0.329307	0.905	0.407	0.00540708	1
Pde6d	SMC-1	0.261969	0.571	0.185	0.0054431	1
Chchd1	SMC-1	0.363982	0.667	0.259	0.00545207	1
Ubn2	SMC-1	0.256586	0.429	0.111	0.00546104	1
Sepp1	SMC-1	0.31629	0.905	0.5	0.00568328	1
Calm3	SMC-1	0.281024	0.952	0.444	0.00577981	1
Mthfd2l	SMC-1	0.257276	0.381	0.093	0.00587246	1
Lamtor1	SMC-1	0.265247	0.476	0.13	0.00592228	1
Lsm7	SMC-1	0.264626	0.524	0.167	0.00592551	1
Clip1	SMC-1	0.317461	0.333	0.074	0.00592848	1
Cbx5	SMC-1	0.316273	0.381	0.093	0.00620154	1
Igsf8	SMC-1	0.283684	0.381	0.093	0.00620154	1
Fgfr1op2	SMC-1	0.421692	0.476	0.167	0.00626586	1
Trappc6b	SMC-1	0.397627	0.476	0.167	0.00626586	1
Amz2	SMC-1	0.325642	0.333	0.074	0.00628489	1
Rp9	SMC-1	0.418898	0.571	0.204	0.00631075	1
Tsn	SMC-1	0.265024	0.81	0.352	0.0063299	1
Anapc13	SMC-1	0.341968	0.762	0.315	0.00635143	1
Mmadhc	SMC-1	0.284594	0.429	0.111	0.00637527	1
Hdgf	SMC-1	0.352942	0.714	0.296	0.00638283	1
Nedd8	SMC-1	0.407771	1	0.611	0.00640493	1
Pla2g4a	SMC-1	0.292579	0.286	0.056	0.0065711	1
Ace	SMC-1	0.303093	0.476	0.148	0.0065797	1
Ndufs4	SMC-1	0.268245	0.667	0.222	0.00659911	1
Ostc	SMC-1	0.25642	0.81	0.315	0.00661823	1
Slc39a1	SMC-1	0.255918	0.333	0.074	0.00666048	1
Atp5g2	SMC-1	0.38357	1	0.63	0.00672364	1
Ywhae	SMC-1	0.348233	0.952	0.389	0.00690929	1
Ost4	SMC-1	0.339548	0.952	0.685	0.00699201	1
Flnc	SMC-1	0.394192	0.286	0.056	0.00699827	1
Hook3	SMC-1	0.313917	0.286	0.056	0.00699827	1
Ppp5c	SMC-1	0.277472	0.333	0.074	0.00705612	1
Morf4l1	SMC-1	0.382503	1	0.741	0.00707697	1
Tcp1	SMC-1	0.28956	0.762	0.296	0.00711028	1
Spr	SMC-1	0.309405	0.571	0.204	0.00719179	1
Ndufs8	SMC-1	0.345378	0.714	0.296	0.00719214	1
Mrpl28	SMC-1	0.276947	0.524	0.167	0.00744919	1
Pyurf	SMC-1	0.277871	0.286	0.056	0.00745021	1
Calr	SMC-1	0.412251	0.952	0.574	0.00746173	1
Efr3a	SMC-1	0.344468	0.524	0.185	0.00780488	1
Camk2n1	SMC-1	0.286458	0.571	0.204	0.00783894	1
Sec13	SMC-1	0.281609	0.571	0.204	0.00783894	1
2610001J05Rik	SMC-1	0.302163	0.714	0.278	0.007848	1
Stub1	SMC-1	0.315723	0.81	0.296	0.00787018	1
Nnmt	SMC-1	0.333659	0.286	0.056	0.00792816	1
Fyco1	SMC-1	0.328735	0.286	0.056	0.00792816	1
Angptl2	SMC-1	0.325195	0.286	0.056	0.00792816	1
Gng12	SMC-1	0.304462	0.762	0.333	0.00802617	1
Hdac2	SMC-1	0.289019	0.429	0.13	0.00820281	1
Commd1	SMC-1	0.299692	0.619	0.222	0.00835632	1
Pkm	SMC-1	0.404772	1	0.593	0.00840685	1
Dap	SMC-1	0.374138	0.619	0.259	0.0085256	1
Ap1s1	SMC-1	0.299217	0.381	0.111	0.0085379	1
Got2	SMC-1	0.302323	0.429	0.13	0.00861072	1
Kdelr2	SMC-1	0.264737	0.476	0.148	0.00871895	1
Mrpl23	SMC-1	0.351541	1	0.463	0.00880219	1
Cox14	SMC-1	0.343539	0.952	0.519	0.00888725	1
Pfdn1	SMC-1	0.263381	0.762	0.315	0.00899867	1
Rer1	SMC-1	0.290243	0.857	0.37	0.00905207	1
Bloc1s1	SMC-1	0.257818	0.952	0.407	0.00907567	1
Ckb	SMC-1	0.372278	0.571	0.222	0.00930272	1
Rrbp1	SMC-1	0.376368	0.952	0.407	0.00940819	1
Rpn1	SMC-1	0.280229	0.429	0.13	0.00948133	1
Smim20	SMC-1	0.277634	0.429	0.13	0.00948133	1
Ube2d2a	SMC-1	0.40673	0.81	0.426	0.00978987	1
Rbbp7	SMC-1	0.339479	0.667	0.278	0.00979565	1
Epn1	SMC-1	0.33074	0.333	0.093	0.00990499	1
Mall	EC	1.53758	1	0	1.1249e-17	1.92954e-13
Ptprb	EC	2.02741	1	0.014	8.4013e-14	1.44108e-09
Cdh5	EC	1.81473	1	0.014	1.41999e-13	2.43572e-09
Tek	EC	1.43033	1	0.014	1.41999e-13	2.43572e-09
Clic5	EC	1.68786	0.667	0	4.31618e-12	7.40355e-08
Podxl	EC	1.25404	0.667	0	4.31618e-12	7.40355e-08
Fgd5	EC	1.22409	0.667	0	4.31618e-12	7.40355e-08
Robo4	EC	1.22409	0.667	0	4.31618e-12	7.40355e-08
Daam1	EC	1.22409	0.667	0	4.31618e-12	7.40355e-08
Rasip1	EC	0.973234	0.667	0	4.31618e-12	7.40355e-08
Tbkbp1	EC	0.973234	0.667	0	4.31618e-12	7.40355e-08
Gm13056	EC	0.811927	0.667	0	4.31618e-12	7.40355e-08
Mmrn2	EC	0.811927	0.667	0	4.31618e-12	7.40355e-08
Cd93	EC	2.17701	1	0.028	2.75843e-11	4.73154e-07
Tspan9	EC	1.47598	1	0.028	2.75843e-11	4.73154e-07
Egfl7	EC	2.67308	1	0.042	9.33439e-10	1.60113e-05
Ecscr	EC	2.13467	0.667	0.014	1.56905e-08	0.00026914
Trmt10a	EC	1.21143	0.667	0.014	1.56905e-08	0.00026914
Sco2	EC	0.956203	0.667	0.014	1.56905e-08	0.00026914
Abcg2	EC	0.799335	0.667	0.014	1.56905e-08	0.00026914
Slc9a3r2	EC	1.4243	1	0.056	1.58764e-08	0.000272328
F11r	EC	1.38863	1	0.056	1.58764e-08	0.000272328
Cherp	EC	0.792993	0.667	0.014	2.48663e-08	0.000426531
Atrnl1	EC	0.789476	0.667	0.014	2.48663e-08	0.000426531
Stab1	EC	0.911388	0.667	0.014	3.91656e-08	0.000671807
Nhej1	EC	0.772211	0.667	0.014	3.91656e-08	0.000671807
AU021092	EC	2.14395	0.667	0.028	9.83484e-07	0.0168697
Mllt4	EC	1.2913	0.667	0.028	9.83484e-07	0.0168697
Magi1	EC	1.19641	0.667	0.028	9.83484e-07	0.0168697
Cav2	EC	1.56006	1	0.097	1.09601e-06	0.0187999
Cldn5	EC	2.69453	0.333	0	1.35891e-06	0.0233094
Gpihbp1	EC	2.40099	0.333	0	1.35891e-06	0.0233094
Pthlh	EC	1.74588	0.333	0	1.35891e-06	0.0233094
Nrp2	EC	1.61216	0.333	0	1.35891e-06	0.0233094
Tcf15	EC	1.61216	0.333	0	1.35891e-06	0.0233094
Ushbp1	EC	1.61216	0.333	0	1.35891e-06	0.0233094
Dach1	EC	1.61216	0.333	0	1.35891e-06	0.0233094
Vwf	EC	1.48885	0.333	0	1.35891e-06	0.0233094
Atp6v0d2	EC	1.42406	0.333	0	1.35891e-06	0.0233094
Ptprr	EC	1.27369	0.333	0	1.35891e-06	0.0233094
Gm15445	EC	1.10088	0.333	0	1.35891e-06	0.0233094
2610305D13Rik	EC	1.10088	0.333	0	1.35891e-06	0.0233094
Rgs12	EC	1.10088	0.333	0	1.35891e-06	0.0233094
Lnx2	EC	1.10088	0.333	0	1.35891e-06	0.0233094
Slc25a13	EC	1.10088	0.333	0	1.35891e-06	0.0233094
Mest	EC	1.10088	0.333	0	1.35891e-06	0.0233094
8430408G22Rik	EC	1.10088	0.333	0	1.35891e-06	0.0233094
Apold1	EC	1.10088	0.333	0	1.35891e-06	0.0233094
Ceacam1	EC	1.10088	0.333	0	1.35891e-06	0.0233094
Dyrk2	EC	1.10088	0.333	0	1.35891e-06	0.0233094
Mcf2l	EC	1.10088	0.333	0	1.35891e-06	0.0233094
Stox2	EC	1.10088	0.333	0	1.35891e-06	0.0233094
Zfp90	EC	1.10088	0.333	0	1.35891e-06	0.0233094
Bcl6b	EC	1.10088	0.333	0	1.35891e-06	0.0233094
Car4	EC	1.10088	0.333	0	1.35891e-06	0.0233094
Meox1	EC	1.10088	0.333	0	1.35891e-06	0.0233094
Ccnk	EC	1.10088	0.333	0	1.35891e-06	0.0233094
Gm26798	EC	1.10088	0.333	0	1.35891e-06	0.0233094
Arhgap12	EC	1.10088	0.333	0	1.35891e-06	0.0233094
Slc12a2	EC	1.10088	0.333	0	1.35891e-06	0.0233094
Lsr	EC	0.999161	0.333	0	1.35891e-06	0.0233094
Fam57b	EC	0.999161	0.333	0	1.35891e-06	0.0233094
Clec14a	EC	0.780577	0.333	0	1.35891e-06	0.0233094
Cops7b	EC	0.619501	0.333	0	1.35891e-06	0.0233094
Sned1	EC	0.619501	0.333	0	1.35891e-06	0.0233094
C130074G19Rik	EC	0.619501	0.333	0	1.35891e-06	0.0233094
Acvr1c	EC	0.619501	0.333	0	1.35891e-06	0.0233094
1700113A16Rik	EC	0.619501	0.333	0	1.35891e-06	0.0233094
Palmd	EC	0.619501	0.333	0	1.35891e-06	0.0233094
Emcn	EC	0.619501	0.333	0	1.35891e-06	0.0233094
Ddah1	EC	0.619501	0.333	0	1.35891e-06	0.0233094
Casp8ap2	EC	0.619501	0.333	0	1.35891e-06	0.0233094
Tie1	EC	0.619501	0.333	0	1.35891e-06	0.0233094
Gale	EC	0.619501	0.333	0	1.35891e-06	0.0233094
Pla2g5	EC	0.619501	0.333	0	1.35891e-06	0.0233094
2810006K23Rik	EC	0.619501	0.333	0	1.35891e-06	0.0233094
Rasa4	EC	0.619501	0.333	0	1.35891e-06	0.0233094
Gm30524	EC	0.619501	0.333	0	1.35891e-06	0.0233094
Klk10	EC	0.619501	0.333	0	1.35891e-06	0.0233094
2410002F23Rik	EC	0.619501	0.333	0	1.35891e-06	0.0233094
Gm15635	EC	0.619501	0.333	0	1.35891e-06	0.0233094
Dip2a	EC	0.619501	0.333	0	1.35891e-06	0.0233094
Icosl	EC	0.619501	0.333	0	1.35891e-06	0.0233094
Hcfc2	EC	0.619501	0.333	0	1.35891e-06	0.0233094
Pex11g	EC	0.619501	0.333	0	1.35891e-06	0.0233094
Spata2l	EC	0.619501	0.333	0	1.35891e-06	0.0233094
Gm6904	EC	0.619501	0.333	0	1.35891e-06	0.0233094
Slc22a5	EC	0.619501	0.333	0	1.35891e-06	0.0233094
Dnah2os	EC	0.619501	0.333	0	1.35891e-06	0.0233094
Rasgrf2	EC	0.619501	0.333	0	1.35891e-06	0.0233094
Gm9776	EC	0.619501	0.333	0	1.35891e-06	0.0233094
Mis18bp1	EC	0.619501	0.333	0	1.35891e-06	0.0233094
Xpnpep3	EC	0.619501	0.333	0	1.35891e-06	0.0233094
Dhh	EC	0.619501	0.333	0	1.35891e-06	0.0233094
Spats2	EC	0.619501	0.333	0	1.35891e-06	0.0233094
Tmem44	EC	0.619501	0.333	0	1.35891e-06	0.0233094
Slc12a8	EC	0.619501	0.333	0	1.35891e-06	0.0233094
Jam2	EC	0.619501	0.333	0	1.35891e-06	0.0233094
E430024P14Rik	EC	0.619501	0.333	0	1.35891e-06	0.0233094
Atp6v0c	EC	0.619501	0.333	0	1.35891e-06	0.0233094
Notch4	EC	0.619501	0.333	0	1.35891e-06	0.0233094
Cdc42bpg	EC	0.619501	0.333	0	1.35891e-06	0.0233094
Glis3	EC	0.619501	0.333	0	1.35891e-06	0.0233094
Tctn3	EC	0.619501	0.333	0	1.35891e-06	0.0233094
Sox17	EC	0.581371	0.333	0	1.35891e-06	0.0233094
Lactb2	EC	0.581371	0.333	0	1.35891e-06	0.0233094
Gja5	EC	0.581371	0.333	0	1.35891e-06	0.0233094
Dkk2	EC	0.581371	0.333	0	1.35891e-06	0.0233094
Nos3	EC	0.581371	0.333	0	1.35891e-06	0.0233094
Plxna4os1	EC	0.581371	0.333	0	1.35891e-06	0.0233094
Agk	EC	0.581371	0.333	0	1.35891e-06	0.0233094
B9d1	EC	0.581371	0.333	0	1.35891e-06	0.0233094
Fam171a2	EC	0.581371	0.333	0	1.35891e-06	0.0233094
Tmem171	EC	0.581371	0.333	0	1.35891e-06	0.0233094
2700046G09Rik	EC	0.581371	0.333	0	1.35891e-06	0.0233094
Paqr8	EC	0.332352	0.333	0	1.35891e-06	0.0233094
Farp2	EC	0.332352	0.333	0	1.35891e-06	0.0233094
Fmo6	EC	0.332352	0.333	0	1.35891e-06	0.0233094
Selp	EC	0.332352	0.333	0	1.35891e-06	0.0233094
Etl4	EC	0.332352	0.333	0	1.35891e-06	0.0233094
Gatm	EC	0.332352	0.333	0	1.35891e-06	0.0233094
Fastkd5	EC	0.332352	0.333	0	1.35891e-06	0.0233094
Hspa12b	EC	0.332352	0.333	0	1.35891e-06	0.0233094
Gm14286	EC	0.332352	0.333	0	1.35891e-06	0.0233094
Trim46	EC	0.332352	0.333	0	1.35891e-06	0.0233094
S100a7a	EC	0.332352	0.333	0	1.35891e-06	0.0233094
Tdrkh	EC	0.332352	0.333	0	1.35891e-06	0.0233094
Gm16740	EC	0.332352	0.333	0	1.35891e-06	0.0233094
Tram1l1	EC	0.332352	0.333	0	1.35891e-06	0.0233094
Gne	EC	0.332352	0.333	0	1.35891e-06	0.0233094
Fsd1l	EC	0.332352	0.333	0	1.35891e-06	0.0233094
Akap2	EC	0.332352	0.333	0	1.35891e-06	0.0233094
Mfsd2a	EC	0.332352	0.333	0	1.35891e-06	0.0233094
Ldb2	EC	0.332352	0.333	0	1.35891e-06	0.0233094
Baiap2l1	EC	0.332352	0.333	0	1.35891e-06	0.0233094
Slc46a3	EC	0.332352	0.333	0	1.35891e-06	0.0233094
Met	EC	0.332352	0.333	0	1.35891e-06	0.0233094
Cadps2	EC	0.332352	0.333	0	1.35891e-06	0.0233094
Clec1a	EC	0.332352	0.333	0	1.35891e-06	0.0233094
Fam181b	EC	0.332352	0.333	0	1.35891e-06	0.0233094
Capn5	EC	0.332352	0.333	0	1.35891e-06	0.0233094
Clpb	EC	0.332352	0.333	0	1.35891e-06	0.0233094
Syt17	EC	0.332352	0.333	0	1.35891e-06	0.0233094
Pcbd1	EC	0.332352	0.333	0	1.35891e-06	0.0233094
Vegfc	EC	0.332352	0.333	0	1.35891e-06	0.0233094
Fhod1	EC	0.332352	0.333	0	1.35891e-06	0.0233094
Arhgap22	EC	0.332352	0.333	0	1.35891e-06	0.0233094
Slc7a7	EC	0.332352	0.333	0	1.35891e-06	0.0233094
Farp1	EC	0.332352	0.333	0	1.35891e-06	0.0233094
Fxyd2	EC	0.332352	0.333	0	1.35891e-06	0.0233094
Arhgap20	EC	0.332352	0.333	0	1.35891e-06	0.0233094
Myzap	EC	0.332352	0.333	0	1.35891e-06	0.0233094
Elovl4	EC	0.332352	0.333	0	1.35891e-06	0.0233094
Slc16a11	EC	0.332352	0.333	0	1.35891e-06	0.0233094
Scarf1	EC	0.332352	0.333	0	1.35891e-06	0.0233094
Lrrc16a	EC	0.332352	0.333	0	1.35891e-06	0.0233094
Elovl7	EC	0.332352	0.333	0	1.35891e-06	0.0233094
Ttc9	EC	0.332352	0.333	0	1.35891e-06	0.0233094
1700088E04Rik	EC	0.332352	0.333	0	1.35891e-06	0.0233094
Nptxr	EC	0.332352	0.333	0	1.35891e-06	0.0233094
Syngr1	EC	0.332352	0.333	0	1.35891e-06	0.0233094
Senp1	EC	0.332352	0.333	0	1.35891e-06	0.0233094
Dll1	EC	0.332352	0.333	0	1.35891e-06	0.0233094
Aars2	EC	0.332352	0.333	0	1.35891e-06	0.0233094
Tslp	EC	0.332352	0.333	0	1.35891e-06	0.0233094
Sema6a	EC	0.332352	0.333	0	1.35891e-06	0.0233094
Hmgxb3	EC	0.332352	0.333	0	1.35891e-06	0.0233094
Rbm4	EC	0.332352	0.333	0	1.35891e-06	0.0233094
Prune2	EC	0.332352	0.333	0	1.35891e-06	0.0233094
4931406P16Rik	EC	1.34099	1	0.097	1.38046e-06	0.023679
Bmp4	EC	2.13592	0.667	0.028	1.39664e-06	0.0239566
Myct1	EC	1.63634	0.667	0.028	1.39664e-06	0.0239566
Polr3h	EC	1.19214	0.667	0.028	1.39664e-06	0.0239566
Nradd	EC	0.779138	0.667	0.028	1.39664e-06	0.0239566
Icam2	EC	1.98141	1	0.083	1.47782e-06	0.0253491
Arhgap18	EC	1.61981	0.667	0.028	1.97416e-06	0.0338627
Zfp329	EC	1.1625	0.667	0.028	1.97416e-06	0.0338627
Pear1	EC	1.07801	0.667	0.028	1.97416e-06	0.0338627
Atg16l1	EC	0.731122	0.667	0.028	2.77753e-06	0.047643
Gtpbp2	EC	1.31064	1	0.111	5.42917e-06	0.0931266
Sdpr	EC	1.88996	1	0.125	7.85085e-06	0.134666
Nrp1	EC	1.51937	1	0.139	1.05218e-05	0.180481
Cracr2b	EC	1.69575	0.667	0.042	1.20459e-05	0.206623
Cgnl1	EC	1.29359	0.667	0.042	1.20459e-05	0.206623
RP23-60P18.10	EC	1.26971	0.667	0.042	1.20459e-05	0.206623
Cenpt	EC	0.764365	0.667	0.042	1.60159e-05	0.274721
Adh7	EC	1.06758	0.667	0.042	2.12148e-05	0.363898
Lrrc45	EC	0.757193	0.667	0.042	2.12148e-05	0.363898
Sh2b3	EC	1.22936	1	0.125	2.49736e-05	0.428372
Dnajc17	EC	1.14493	0.667	0.042	2.79963e-05	0.480221
Arap3	EC	1.11984	0.667	0.042	2.79963e-05	0.480221
Vamp7	EC	0.72331	0.667	0.042	2.79963e-05	0.480221
Epas1	EC	1.82176	1	0.153	3.22956e-05	0.553966
Insig2	EC	1.25686	1	0.153	5.40664e-05	0.927401
Scamp3	EC	1.19187	1	0.139	6.43439e-05	1
Dab2ip	EC	1.24224	1	0.153	7.56553e-05	1
Adam15	EC	1.2397	1	0.153	7.56553e-05	1
Mmp2	EC	1.09986	1	0.125	8.91007e-05	1
Ttc14	EC	1.32166	1	0.153	8.9292e-05	1
Ndrg1	EC	1.61301	1	0.181	9.38035e-05	1
Vopp1	EC	1.19043	0.667	0.056	0.000104834	1
Map3k10	EC	1.1305	0.667	0.056	0.000132559	1
Mrps35	EC	1.12779	0.667	0.056	0.000167092	1
Gbp7	EC	1.08662	0.667	0.056	0.000167092	1
Procr	EC	0.95346	0.667	0.056	0.000167092	1
Abi3	EC	0.699	0.667	0.056	0.000167092	1
S1pr1	EC	1.14406	1	0.139	0.00017658	1
Heg1	EC	1.41575	1	0.167	0.000187966	1
Krt18	EC	2.17501	0.667	0.069	0.000218638	1
Bace2	EC	0.866782	0.667	0.069	0.000218638	1
Wdr53	EC	0.745748	0.667	0.069	0.00026961	1
Naprt	EC	0.744471	0.667	0.069	0.00026961	1
Gng11	EC	1.62976	1	0.236	0.000283041	1
Cdc42ep5	EC	1.13047	0.667	0.069	0.000331563	1
Pea15a	EC	1.34102	1	0.25	0.000358825	1
Pias4	EC	1.1345	0.667	0.069	0.000406648	1
Nr2c2	EC	1.12218	0.667	0.069	0.000406648	1
Emc3	EC	1.31646	1	0.236	0.000421686	1
Lats2	EC	1.66552	1	0.208	0.000432787	1
Pum2	EC	1.11141	1	0.222	0.000491188	1
Esam	EC	2.36269	0.667	0.083	0.000547482	1
Igf2r	EC	1.11085	0.667	0.069	0.00060673	1
Cd34	EC	1.30166	1	0.181	0.00063673	1
Tmem158	EC	1.60965	0.667	0.083	0.000659409	1
9430020K01Rik	EC	1.18974	0.667	0.083	0.000659409	1
Kat5	EC	1.14675	0.667	0.083	0.000659409	1
Cav1	EC	2.51965	1	0.333	0.000715811	1
Efemp1	EC	0.85108	0.667	0.069	0.000738113	1
Jup	EC	1.5735	0.667	0.083	0.000792318	1
Dock1	EC	0.838012	0.667	0.083	0.000792318	1
Pycrl	EC	0.72387	0.667	0.083	0.000792318	1
Kdr	EC	1.59951	0.333	0.014	0.000831412	1
Gm26847	EC	1.56508	0.333	0.014	0.000831412	1
Cd36	EC	1.55378	0.333	0.014	0.000831412	1
Sdcbp2	EC	1.28227	0.333	0.014	0.000831412	1
Gkn3	EC	1.23161	0.333	0.014	0.000831412	1
Kank3	EC	1.0884	0.333	0.014	0.000831412	1
Tspan12	EC	1.08763	0.333	0.014	0.000831412	1
1810011O10Rik	EC	1.08711	0.333	0.014	0.000831412	1
Harbi1	EC	1.08541	0.333	0.014	0.000831412	1
Disp1	EC	1.05669	0.333	0.014	0.000831412	1
Lrrc28	EC	1.04463	0.333	0.014	0.000831412	1
Galc	EC	1.03904	0.333	0.014	0.000831412	1
Mapk8ip3	EC	0.912425	0.333	0.014	0.000831412	1
Zfp248	EC	0.607463	0.333	0.014	0.000831412	1
Ccm2l	EC	0.607136	0.333	0.014	0.000831412	1
Golm1	EC	0.607136	0.333	0.014	0.000831412	1
Zfp606	EC	0.607016	0.333	0.014	0.000831412	1
Sdc1	EC	0.607016	0.333	0.014	0.000831412	1
Cdc6	EC	0.606846	0.333	0.014	0.000831412	1
Plvap	EC	0.606483	0.333	0.014	0.000831412	1
Slco2a1	EC	0.60625	0.333	0.014	0.000831412	1
Faap100	EC	0.60625	0.333	0.014	0.000831412	1
B930041F14Rik	EC	0.605908	0.333	0.014	0.000831412	1
Supt7l	EC	0.605387	0.333	0.014	0.000831412	1
Sec14l2	EC	0.605245	0.333	0.014	0.000831412	1
Zbtb45	EC	0.602346	0.333	0.014	0.000831412	1
Ept1	EC	0.60053	0.333	0.014	0.000831412	1
Gpt2	EC	0.59705	0.333	0.014	0.000831412	1
Fcho2	EC	0.59705	0.333	0.014	0.000831412	1
Taf9b	EC	0.59683	0.333	0.014	0.000831412	1
9430038I01Rik	EC	0.59488	0.333	0.014	0.000831412	1
Spopl	EC	0.591335	0.333	0.014	0.000831412	1
Tmem119	EC	0.591189	0.333	0.014	0.000831412	1
Gm10605	EC	0.589691	0.333	0.014	0.000831412	1
Kif26a	EC	0.589691	0.333	0.014	0.000831412	1
Ncoa6	EC	0.56434	0.333	0.014	0.000831412	1
Prex2	EC	0.560565	0.333	0.014	0.000831412	1
Bok	EC	0.55675	0.333	0.014	0.000831412	1
Gprc5a	EC	0.556219	0.333	0.014	0.000831412	1
Pan2	EC	0.555873	0.333	0.014	0.000831412	1
Gemin8	EC	0.321896	0.333	0.014	0.000831412	1
Zfyve28	EC	0.321896	0.333	0.014	0.000831412	1
Usp31	EC	0.321896	0.333	0.014	0.000831412	1
Smyd4	EC	0.321896	0.333	0.014	0.000831412	1
Pwp2	EC	0.320314	0.333	0.014	0.000831412	1
Ipo9	EC	0.319987	0.333	0.014	0.000831412	1
Mpzl1	EC	0.319867	0.333	0.014	0.000831412	1
Eva1a	EC	0.319867	0.333	0.014	0.000831412	1
Cx3cl1	EC	0.319698	0.333	0.014	0.000831412	1
Simc1	EC	0.319101	0.333	0.014	0.000831412	1
Nckap5l	EC	0.319101	0.333	0.014	0.000831412	1
Gm14964	EC	0.318759	0.333	0.014	0.000831412	1
Phlpp2	EC	0.318578	0.333	0.014	0.000831412	1
Sema6d	EC	0.318096	0.333	0.014	0.000831412	1
Cul4b	EC	0.318096	0.333	0.014	0.000831412	1
Usp18	EC	0.318096	0.333	0.014	0.000831412	1
Bvht	EC	0.318096	0.333	0.014	0.000831412	1
Mblac1	EC	0.317498	0.333	0.014	0.000831412	1
Zfp729a	EC	0.317498	0.333	0.014	0.000831412	1
3110070M22Rik	EC	0.317498	0.333	0.014	0.000831412	1
Ctnna3	EC	0.316874	0.333	0.014	0.000831412	1
2900076A07Rik	EC	0.3166	0.333	0.014	0.000831412	1
2310030G06Rik	EC	0.3166	0.333	0.014	0.000831412	1
Rnd1	EC	0.603171	0.667	0.069	0.000895528	1
Rin3	EC	1.07535	0.667	0.083	0.000949743	1
Fam63b	EC	0.959267	1	0.194	0.000965553	1
Rars	EC	1.04473	1	0.208	0.00108857	1
Tusc2	EC	0.68033	0.667	0.083	0.00113573	1
Col23a1	EC	0.579132	0.333	0.014	0.00117349	1
Man1c1	EC	0.57159	0.333	0.014	0.00117349	1
Gpr146	EC	0.561065	0.333	0.014	0.00117349	1
2310035C23Rik	EC	0.560768	0.333	0.014	0.00117349	1
Phf14	EC	0.544274	0.333	0.014	0.00117349	1
Fam43a	EC	0.537261	0.333	0.014	0.00117349	1
Tal1	EC	0.492833	0.333	0.014	0.00117349	1
Lyl1	EC	0.480798	0.333	0.014	0.00117349	1
Plac9a	EC	0.31585	0.333	0.014	0.00117349	1
Fbxw10	EC	0.31585	0.333	0.014	0.00117349	1
Timp4	EC	0.315322	0.333	0.014	0.00117349	1
Stmn2	EC	0.313632	0.333	0.014	0.00117349	1
4632415L05Rik	EC	0.313361	0.333	0.014	0.00117349	1
Znfx1	EC	0.312622	0.333	0.014	0.00117349	1
Car8	EC	0.309901	0.333	0.014	0.00117349	1
Alpl	EC	0.307888	0.333	0.014	0.00117349	1
Pth1r	EC	0.307373	0.333	0.014	0.00117349	1
Ctbp2	EC	0.306855	0.333	0.014	0.00117349	1
A330017A19Rik	EC	0.306855	0.333	0.014	0.00117349	1
Gramd1b	EC	0.306671	0.333	0.014	0.00117349	1
Setdb1	EC	0.3043	0.333	0.014	0.00117349	1
Plxna2	EC	0.304187	0.333	0.014	0.00117349	1
Itpripl1	EC	0.304181	0.333	0.014	0.00117349	1
Lmo1	EC	0.30142	0.333	0.014	0.00117349	1
6720427I07Rik	EC	0.301001	0.333	0.014	0.00117349	1
Chst14	EC	0.298576	0.333	0.014	0.00117349	1
Zdhhc2	EC	0.298576	0.333	0.014	0.00117349	1
Cerkl	EC	0.292636	0.333	0.014	0.00117349	1
Slc25a45	EC	0.292024	0.333	0.014	0.00117349	1
Sh3bgrl2	EC	0.277343	0.333	0.014	0.00117349	1
Atr	EC	0.277343	0.333	0.014	0.00117349	1
Mina	EC	0.273965	0.333	0.014	0.00117349	1
Gata2	EC	0.27362	0.333	0.014	0.00117349	1
Plod3	EC	1.19255	0.667	0.097	0.00132978	1
Crim1	EC	1.06065	0.667	0.097	0.00132978	1
Bloc1s2	EC	1.00987	0.667	0.083	0.0013549	1
Pxn	EC	0.682271	0.667	0.083	0.0013549	1
B4galt5	EC	0.681841	0.667	0.083	0.0013549	1
Gm5617	EC	0.66322	0.667	0.083	0.0013549	1
Snx15	EC	0.646417	0.667	0.083	0.0013549	1
0610011F06Rik	EC	1.07833	1	0.222	0.00136274	1
Edn1	EC	1.76812	0.667	0.097	0.0015692	1
Vcam1	EC	1.46815	0.667	0.097	0.0015692	1
Eng	EC	1.30948	0.667	0.097	0.0015692	1
Fam118b	EC	0.659024	0.667	0.083	0.00161252	1
Tfe3	EC	0.625634	0.667	0.083	0.00161252	1
Ly6c1	EC	1.78489	1	0.25	0.00177984	1
Far1	EC	1.50918	0.667	0.097	0.00184777	1
Pltp	EC	0.654054	0.667	0.097	0.00184777	1
Bccip	EC	1.1502	1	0.319	0.00190861	1
Sgk1	EC	1.0142	1	0.25	0.00199784	1
Usf2	EC	1.00893	1	0.236	0.00210853	1
Fam101b	EC	1.04896	0.667	0.097	0.00217113	1
Arnt	EC	0.769341	0.667	0.097	0.00217113	1
Prmt5	EC	0.643492	0.667	0.097	0.00217113	1
Lmo2	EC	0.605988	0.667	0.083	0.00226781	1
Mfng	EC	0.60557	0.667	0.083	0.00226781	1
Tubb2a	EC	1.19151	0.667	0.111	0.00234139	1
Ppp2r5c	EC	1.19111	0.667	0.111	0.00234139	1
Crip2	EC	1.88722	1	0.417	0.00250847	1
Atp2c1	EC	1.0346	0.667	0.097	0.00254563	1
Gabpb2	EC	0.651826	0.667	0.097	0.00254563	1
Pkig	EC	0.88866	1	0.403	0.00256024	1
Mprip	EC	1.04835	1	0.306	0.00258359	1
Pgrmc1	EC	1.08253	1	0.444	0.00262304	1
Bst2	EC	0.83859	1	0.361	0.00265241	1
Flii	EC	0.803391	0.667	0.111	0.00272331	1
Mapk3	EC	1.05563	1	0.278	0.0027308	1
Rlim	EC	0.973553	0.667	0.097	0.00297837	1
Grsf1	EC	0.648341	0.667	0.097	0.00347726	1
Eva1b	EC	1.02795	1	0.347	0.0035989	1
Plpp5	EC	0.678292	0.667	0.111	0.00366274	1
Ltbp4	EC	1.46575	1	0.431	0.00395303	1
Thbd	EC	0.725911	0.667	0.097	0.00405109	1
Sash1	EC	1.07646	0.667	0.111	0.00423541	1
Osbpl3	EC	1.07224	0.667	0.111	0.00423541	1
Fli1	EC	1.06081	0.667	0.111	0.00423541	1
Sfxn1	EC	1.0356	0.667	0.111	0.00423541	1
Pdgfd	EC	0.667008	0.667	0.111	0.00423541	1
Npepps	EC	0.652494	0.667	0.111	0.00423541	1
Arl1	EC	0.996392	1	0.389	0.00423815	1
Grcc10	EC	1.15376	1	0.639	0.00425761	1
Adam10	EC	1.21284	0.667	0.125	0.00429142	1
Galnt15	EC	1.13872	0.667	0.125	0.00429142	1
Tmed5	EC	0.892363	1	0.306	0.00434133	1
Napa	EC	1.01	1	0.361	0.00435453	1
Tnfaip1	EC	1.18725	0.667	0.139	0.00484616	1
Ccdc186	EC	0.667312	0.667	0.111	0.00488816	1
Fam207a	EC	0.654849	0.667	0.111	0.00488816	1
Fbxo8	EC	1.0639	0.667	0.125	0.00492392	1
Tsc22d1	EC	1.04782	1	0.333	0.00534542	1
Degs1	EC	0.971613	1	0.417	0.00536755	1
Cacfd1	EC	0.603076	0.667	0.111	0.0056306	1
Elk4	EC	1.01503	0.667	0.125	0.00563959	1
Bsg	EC	1.08743	1	0.722	0.00608283	1
St13	EC	0.962296	1	0.458	0.00639487	1
Tspan7	EC	1.37134	0.667	0.125	0.00644779	1
Smarca4	EC	0.869153	0.667	0.111	0.0064733	1
Uimc1	EC	0.62207	0.667	0.111	0.0064733	1
Sharpin	EC	0.616627	0.667	0.111	0.0064733	1
Setd7	EC	0.657767	0.667	0.125	0.00735874	1
Nudt5	EC	0.625471	0.667	0.125	0.00735874	1
Anxa5	EC	1.5612	1	0.542	0.00755799	1
1500015O10Rik	EC	2.02763	0.333	0.028	0.00763826	1
Dock6	EC	1.5704	0.333	0.028	0.00763826	1
Cd40	EC	1.56835	0.333	0.028	0.00763826	1
Aldh3a1	EC	1.53492	0.333	0.028	0.00763826	1
Atad2b	EC	1.53292	0.333	0.028	0.00763826	1
Sfrp1	EC	1.41118	0.333	0.028	0.00763826	1
Tmem19	EC	1.07819	0.333	0.028	0.00763826	1
Bcorl1	EC	1.06895	0.333	0.028	0.00763826	1
Epb41l4aos	EC	1.0667	0.333	0.028	0.00763826	1
Rhbdf2	EC	1.06315	0.333	0.028	0.00763826	1
Ccdc28b	EC	1.06178	0.333	0.028	0.00763826	1
Rngtt	EC	1.0595	0.333	0.028	0.00763826	1
Map3k11	EC	1.0481	0.333	0.028	0.00763826	1
Dhx36	EC	1.01921	0.333	0.028	0.00763826	1
Amdhd2	EC	1.01834	0.333	0.028	0.00763826	1
Pou2f1	EC	1.01538	0.333	0.028	0.00763826	1
Ppp1r3d	EC	1.01455	0.333	0.028	0.00763826	1
Lrrc49	EC	1.01169	0.333	0.028	0.00763826	1
Igfbp3	EC	1.00134	0.333	0.028	0.00763826	1
Scx	EC	0.969784	0.333	0.028	0.00763826	1
Tubb2b	EC	0.935453	0.333	0.028	0.00763826	1
Ptprm	EC	0.908152	0.333	0.028	0.00763826	1
Pigf	EC	0.597131	0.333	0.028	0.00763826	1
Txnrd3	EC	0.593455	0.333	0.028	0.00763826	1
Ereg	EC	0.592712	0.333	0.028	0.00763826	1
Osmr	EC	0.589428	0.333	0.028	0.00763826	1
Me3	EC	0.587261	0.333	0.028	0.00763826	1
Polr1b	EC	0.586776	0.333	0.028	0.00763826	1
Zfp2	EC	0.584556	0.333	0.028	0.00763826	1
Usb1	EC	0.581324	0.333	0.028	0.00763826	1
Syde2	EC	0.579856	0.333	0.028	0.00763826	1
Ncstn	EC	0.578809	0.333	0.028	0.00763826	1
Wrap73	EC	0.57711	0.333	0.028	0.00763826	1
Adgra3	EC	0.576015	0.333	0.028	0.00763826	1
Rps6ka5	EC	0.575943	0.333	0.028	0.00763826	1
Tgds	EC	0.575088	0.333	0.028	0.00763826	1
Srr	EC	0.572849	0.333	0.028	0.00763826	1
Med24	EC	0.571004	0.333	0.028	0.00763826	1
Pex1	EC	0.564719	0.333	0.028	0.00763826	1
Lifr	EC	0.548646	0.333	0.028	0.00763826	1
Cnrip1	EC	0.541409	0.333	0.028	0.00763826	1
Rai14	EC	0.53137	0.333	0.028	0.00763826	1
Igsf9	EC	0.526906	0.333	0.028	0.00763826	1
Vipas39	EC	0.308096	0.333	0.028	0.00763826	1
Klhl28	EC	0.307977	0.333	0.028	0.00763826	1
Txndc16	EC	0.306577	0.333	0.028	0.00763826	1
Wiz	EC	0.30656	0.333	0.028	0.00763826	1
Wdr4	EC	0.306306	0.333	0.028	0.00763826	1
Mex3a	EC	0.306254	0.333	0.028	0.00763826	1
Tmem53	EC	0.305507	0.333	0.028	0.00763826	1
Ptpn14	EC	0.305196	0.333	0.028	0.00763826	1
Parn	EC	0.30509	0.333	0.028	0.00763826	1
Hira	EC	0.304055	0.333	0.028	0.00763826	1
Stambp	EC	0.303825	0.333	0.028	0.00763826	1
AW209491	EC	0.30304	0.333	0.028	0.00763826	1
Exoc8	EC	0.302565	0.333	0.028	0.00763826	1
Pmm1	EC	1.1547	0.667	0.153	0.00771738	1
Ctnnbip1	EC	1.54279	0.667	0.139	0.00810565	1
Mrto4	EC	0.612598	0.667	0.125	0.00838351	1
Ddrgk1	EC	0.899741	1	0.333	0.00858694	1
Tpt1	EC	0.695804	1	1	0.0090791	1
Lysmd2	EC	0.895727	0.667	0.167	0.00917775	1
Uba5	EC	0.968882	0.667	0.139	0.00918006	1
Ralb	EC	0.742303	0.667	0.139	0.00918006	1
Scn1b	EC	0.598393	0.667	0.125	0.0095341	1
2700097O09Rik	EC	0.56055	0.333	0.028	0.00965283	1
Ppm1d	EC	0.560182	0.333	0.028	0.00965283	1
Pskh1	EC	0.557498	0.333	0.028	0.00965283	1
Tha1	EC	0.544216	0.333	0.028	0.00965283	1
Kri1	EC	0.542463	0.333	0.028	0.00965283	1
Nr1h3	EC	0.539066	0.333	0.028	0.00965283	1
Sec14l1	EC	0.537835	0.333	0.028	0.00965283	1
Sox13	EC	0.536537	0.333	0.028	0.00965283	1
Fpgs	EC	0.522572	0.333	0.028	0.00965283	1
B3galt1	EC	0.300728	0.333	0.028	0.00965283	1
Slc17a5	EC	0.299729	0.333	0.028	0.00965283	1
Efna1	EC	0.299531	0.333	0.028	0.00965283	1
9130008F23Rik	EC	0.299427	0.333	0.028	0.00965283	1
Usf3	EC	0.299208	0.333	0.028	0.00965283	1
Zfyve9	EC	0.29884	0.333	0.028	0.00965283	1
Adcy9	EC	0.298781	0.333	0.028	0.00965283	1
Trim68	EC	0.298228	0.333	0.028	0.00965283	1
Mpg	EC	0.298172	0.333	0.028	0.00965283	1
Cdr2l	EC	0.298128	0.333	0.028	0.00965283	1
Vangl1	EC	0.297691	0.333	0.028	0.00965283	1
Wdtc1	EC	0.297691	0.333	0.028	0.00965283	1
Btbd3	EC	0.297586	0.333	0.028	0.00965283	1
Acaca	EC	0.297444	0.333	0.028	0.00965283	1
Slc6a17	EC	0.297086	0.333	0.028	0.00965283	1
Map3k12	EC	0.295472	0.333	0.028	0.00965283	1
Wdr44	EC	0.295311	0.333	0.028	0.00965283	1
Gemin5	EC	0.294444	0.333	0.028	0.00965283	1
Zfp317	EC	0.29108	0.333	0.028	0.00965283	1
Pbx3	EC	0.290968	0.333	0.028	0.00965283	1
Thap2	EC	0.290855	0.333	0.028	0.00965283	1
Fam63a	EC	0.290317	0.333	0.028	0.00965283	1
Tbx1	EC	0.289904	0.333	0.028	0.00965283	1
Ric8b	EC	0.289015	0.333	0.028	0.00965283	1
Cyyr1	EC	0.288156	0.333	0.028	0.00965283	1
Pde1a	EC	0.286503	0.333	0.028	0.00965283	1
Zfp687	EC	0.284289	0.333	0.028	0.00965283	1
Fmo1	EC	0.282484	0.333	0.028	0.00965283	1
Ttc13	EC	0.279568	0.333	0.028	0.00965283	1
Gatc	EC	0.274166	0.333	0.028	0.00965283	1
Fkbp15	EC	0.269579	0.333	0.028	0.00965283	1
Mum1	EC	0.259583	0.333	0.028	0.00965283	1
Rap2b	EC	0.255665	0.333	0.028	0.00965283	1
Mrpl40	EC	0.579133	0.667	0.111	0.00972358	1
Cd19	B cell	1.95021	0.8	0.014	1.21526e-11	2.08454e-07
Vpreb1	B cell	3.13221	0.6	0	6.26669e-11	1.07493e-06
Igll1	B cell	3.00368	0.6	0	6.26669e-11	1.07493e-06
Dntt	B cell	2.35783	0.6	0	6.26669e-11	1.07493e-06
Mzb1	B cell	2.22852	1	0.057	8.50199e-11	1.45835e-06
Vpreb3	B cell	3.24663	0.8	0.029	4.03236e-10	6.91671e-06
Chchd10	B cell	2.314	0.8	0.029	4.03236e-10	6.91671e-06
Unc93b1	B cell	1.56997	1	0.071	8.82376e-10	1.51354e-05
Gm13012	B cell	1.30943	0.6	0.014	1.64866e-08	0.000282795
Hist1h1e	B cell	1.10962	0.6	0.014	1.64866e-08	0.000282795
Bfsp2	B cell	1.44571	0.6	0.014	2.26046e-08	0.000387737
A630001G21Rik	B cell	1.157	0.6	0.014	2.26046e-08	0.000387737
Cd79a	B cell	2.9131	1	0.114	2.78633e-08	0.000477939
Fcrl1	B cell	0.893682	0.6	0.014	4.21268e-08	0.000722601
Evl	B cell	1.30006	1	0.1	5.29439e-08	0.000908146
Rag1	B cell	1.26755	0.4	0	1.2293e-07	0.00210861
Myb	B cell	1.09183	0.4	0	1.2293e-07	0.00210861
Gm37065	B cell	0.908624	0.4	0	1.2293e-07	0.00210861
Gm10138	B cell	0.841583	0.4	0	1.2293e-07	0.00210861
Gm16152	B cell	0.822186	0.4	0	1.2293e-07	0.00210861
Dynlt1a	B cell	0.821352	0.4	0	1.2293e-07	0.00210861
Zfp566	B cell	0.798603	0.4	0	1.2293e-07	0.00210861
Smagp	B cell	0.798603	0.4	0	1.2293e-07	0.00210861
Med26	B cell	0.622673	0.4	0	1.2293e-07	0.00210861
Adgrg1	B cell	0.622673	0.4	0	1.2293e-07	0.00210861
A530040E14Rik	B cell	0.568888	0.4	0	1.2293e-07	0.00210861
Slamf7	B cell	0.568888	0.4	0	1.2293e-07	0.00210861
Trim34a	B cell	0.568888	0.4	0	1.2293e-07	0.00210861
Cxcr5	B cell	0.568888	0.4	0	1.2293e-07	0.00210861
Siglecg	B cell	1.7002	0.6	0.029	4.78672e-07	0.00821066
Sf3a1	B cell	0.910065	0.6	0.029	4.78672e-07	0.00821066
Tifa	B cell	1.97056	0.6	0.029	6.17853e-07	0.010598
Pax5	B cell	0.962695	0.6	0.029	7.95644e-07	0.0136477
Cd79b	B cell	2.08594	0.8	0.086	9.24439e-07	0.0158569
AU020206	B cell	0.743896	0.6	0.029	1.02221e-06	0.017534
H2-Ob	B cell	1.07595	0.8	0.071	2.12065e-06	0.0363755
Napsa	B cell	1.35984	1	0.171	2.50822e-06	0.0430236
2019-03-07	B cell	1.36469	1	0.171	3.32705e-06	0.0570689
Xrcc6	B cell	2.17586	0.6	0.043	4.59769e-06	0.0788642
Slamf6	B cell	1.39973	0.6	0.043	5.70038e-06	0.0977785
Trp53i11	B cell	1.2471	0.6	0.043	7.05368e-06	0.120992
Fam53b	B cell	0.976353	0.6	0.043	7.05368e-06	0.120992
Jakmip1	B cell	0.909355	0.8	0.086	9.00693e-06	0.154496
Fam134b	B cell	1.53173	0.8	0.114	1.40602e-05	0.241174
Lrmp	B cell	1.12226	0.4	0.014	2.10085e-05	0.360358
Hps3	B cell	1.05789	0.4	0.014	2.10085e-05	0.360358
Eif2ak4	B cell	1.04417	0.4	0.014	2.10085e-05	0.360358
Rnasel	B cell	0.899861	0.4	0.014	2.10085e-05	0.360358
Zfp472	B cell	0.895907	0.4	0.014	2.10085e-05	0.360358
Tti2	B cell	0.895237	0.4	0.014	2.10085e-05	0.360358
Coro7	B cell	0.738139	0.4	0.014	2.10085e-05	0.360358
Cdc25b	B cell	0.609834	0.4	0.014	2.10085e-05	0.360358
Irf4	B cell	0.609046	0.4	0.014	2.10085e-05	0.360358
Ankrd13d	B cell	0.603144	0.4	0.014	2.10085e-05	0.360358
Snn	B cell	0.552971	0.4	0.014	2.10085e-05	0.360358
Blnk	B cell	2.52558	0.6	0.057	2.34158e-05	0.401652
Gm26699	B cell	1.30983	0.6	0.057	2.34158e-05	0.401652
Josd1	B cell	0.806431	0.4	0.014	2.77316e-05	0.47568
PISD	B cell	1.37343	0.6	0.057	3.3925e-05	0.581915
Taf12	B cell	0.993984	0.6	0.057	3.3925e-05	0.581915
Gmcl1	B cell	0.913419	0.6	0.057	3.3925e-05	0.581915
Pex1	B cell	0.557695	0.4	0.014	3.64694e-05	0.62556
Mars2	B cell	0.539923	0.4	0.014	3.64694e-05	0.62556
Atp1b1	B cell	1.32157	0.6	0.057	4.07306e-05	0.698653
Apobec3	B cell	1.51259	0.8	0.143	6.77379e-05	1
Cd24a	B cell	1.60302	0.8	0.157	8.78195e-05	1
Dusp2	B cell	0.829719	1	0.171	9.76619e-05	1
Mplkip	B cell	0.998586	0.8	0.129	9.77537e-05	1
Cnpy3	B cell	1.06797	0.8	0.157	9.95894e-05	1
Pla2g12a	B cell	0.968579	0.6	0.071	0.000111174	1
Snx5	B cell	1.65003	1	0.329	0.000116871	1
Ebf1	B cell	2.46318	1	0.471	0.000136116	1
Hes6	B cell	0.936774	0.6	0.071	0.000153378	1
H2-Ab1	B cell	1.80741	1	0.386	0.000186337	1
Traf4	B cell	0.837703	0.6	0.071	0.000210345	1
Rcsd1	B cell	0.928322	0.8	0.143	0.000241021	1
S1pr1	B cell	0.930581	0.8	0.129	0.000241881	1
Gm8369	B cell	1.27091	0.6	0.071	0.00024578	1
Avl9	B cell	1.08051	0.8	0.171	0.000281375	1
Cd72	B cell	1.87239	0.6	0.086	0.000281841	1
Ncbp1	B cell	1.06972	0.6	0.086	0.000281841	1
Ms4a1	B cell	1.12374	0.4	0.029	0.000286521	1
Usp15	B cell	1.02617	0.4	0.029	0.000286521	1
Gbp2	B cell	0.984875	0.4	0.029	0.000286521	1
Tars2	B cell	0.584395	0.4	0.029	0.000286521	1
Ipo8	B cell	0.543384	0.4	0.029	0.000286521	1
Pms2	B cell	0.539414	0.4	0.029	0.000286521	1
Arl5c	B cell	1.42082	0.6	0.071	0.000286758	1
Acbd3	B cell	1.18066	0.6	0.086	0.000325876	1
Ate1	B cell	1.04045	0.6	0.086	0.000325876	1
[truncated: 2,763 more rows]
